# Supplementary material for: Genomic Analysis of Yersinia pestis Strains from Brazil: Search for Virulence Factors and Association with Epidemiological Data
Source: Pathogens. 2023 Jul 28;12(8):991. doi: 10.3390/pathogens12080991 (PMC10459997; doi:10.3390/pathogens12080991)
Supplement: Supplementary file 1 [file pathogens-12-00991-s001.zip › Table S1.xlsx]

## Sheet: Planilha1
Sample	Average % GC Content	Average Sequence Length (bp)	Total Sequences (millions)
Yp3185	46	93	2.185
Yp3185	46	93	2.185
Yp3186	46	93	1.8695
Yp3186	46	93	1.8695
Yp3190	47	93	0.550
Yp3190	46	93	0.550
Yp3191	46	93	2.3176
Yp3191	46	93	2.3176
Yp3192	46	93	1.927
Yp3192	46	93	1.927
Yp3193	46	93	0.407
Yp3193	46	93	0.407
Yp3197	47	93	0.803
Yp3197	47	93	0.803
Yp3200	46	93	1.6423
Yp3200	46	93	1.6423
Yp3201	46	93	2.1217
Yp3201	46	93	2.1217
Yp3202	47	93	0.342
Yp3202	46	93	0.342
Yp3204	46	93	1.8699
Yp3204	46	93	1.8699
Yp3208	46	93	1.5575
Yp3208	46	93	1.5575
Yp3213	46	93	2.1371
Yp3213	46	93	2.1371
Yp3221	46	93	0.323
Yp3221	47	93	0.323
Yp3222	46	93	1.7546
Yp3222	46	93	1.7546
Yp3224	47	93	1.8213
Yp3224	47	93	1.8213
Yp3227	46	93	0.592
Yp3227	46	93	0.592
Yp3228	46	93	0.655
Yp3228	46	93	0.655
Yp3229	47	93	1.9413
Yp3229	47	93	1.9413
Yp3230	46	93	1.5276
Yp3230	47	93	1.5276
Yp3231	47	93	1.3613
Yp3231	47	93	1.3613
Yp3232	47	93	0.561
Yp3232	47	93	0.561
Yp3233	46	93	1.5221
Yp3233	46	93	1.5221
Yp3234	46	93	1.8932
Yp3234	46	93	1.8932
Yp3241	46	93	0.428
Yp3241	46	93	0.428
Yp3245	47	93	0.845
Yp3245	47	93	0.845
Yp3247	46	93	2.1063
Yp3247	47	93	2.1063
Yp3248	46	93	2.2319
Yp3248	46	93	2.2319
Yp3272	46	93	1.6668
Yp3272	46	93	1.6668
Yp3274	46	93	1.8966
Yp3274	47	93	1.8966
Yp3276	47	93	0.373
Yp3276	47	93	0.373
Yp3277	46	93	2.2325
Yp3277	46	93	2.2325
Yp3278	46	93	2.3259
Yp3278	46	93	2.3259
Yp3285	47	93	0.935
Yp3285	47	93	0.935
Yp3286	46	93	0.397
Yp3286	46	93	0.397
Yp3287	46	93	2.985
Yp3287	46	93	2.985
Yp3290	47	93	0.285
Yp3290	46	93	0.285
Yp3291	46	93	2.0607
Yp3291	46	93	2.0607
Yp3292	46	93	2.4274
Yp3292	46	93	2.4274
Yp3296	46	93	0.374
Yp3296	47	93	0.374
Yp3297	46	93	1.9936
Yp3297	47	93	1.9936
Yp3298	47	93	1.545
Yp3298	46	93	1.545
Yp3299	47	93	1.7866
Yp3299	47	93	1.7866
Yp3303	47	93	1.9992
Yp3303	47	93	1.9992
Yp3306	47	93	2.2981
Yp3306	47	93	2.2981
Yp3308	47	93	1.7746
Yp3308	47	93	1.7746
Yp3309	47	93	1.938
Yp3309	47	93	1.938
Yp3316	47	93	1.8614
Yp3316	47	93	1.8614
Yp3322	47	93	2.3162
Yp3322	47	93	2.3162
Yp3325	46	93	1.8367
Yp3325	46	93	1.8367
Yp3327	46	93	2.049
Yp3327	46	93	2.049
Yp3328	47	93	1.9705
Yp3328	47	93	1.9705
Yp3329	47	93	2.2752
Yp3329	47	93	2.2752
Yp3330	46	93	2.0622
Yp3330	47	93	2.0622
Yp3331	47	93	1.6605
Yp3331	47	93	1.6605
Yp3332	47	93	1.97
Yp3332	47	93	1.97
Yp3334	46	93	2.3121
Yp3334	47	93	2.3121
Yp3335	47	93	1.5553
Yp3335	47	93	1.5553
Yp3336	47	93	1.5047
Yp3336	47	93	1.5047
Yp3337	47	93	1.8555
Yp3337	47	93	1.8555
Yp3338	47	93	1.9565
Yp3338	47	93	1.9565
Yp3340	46	93	1.7948
Yp3340	46	93	1.7948
Yp3341	47	93	1.335
Yp3341	47	93	1.335
Yp3342	46	93	1.5594
Yp3342	47	93	1.5594
Yp3346	47	93	2.4922
Yp3346	47	93	2.4922
Yp3349	46	93	1.6184
Yp3349	46	93	1.6184
Yp3350	46	93	1.6747
Yp3350	46	93	1.6747
Yp3352	47	93	2.0429
Yp3352	47	93	2.0429
Yp3356	46	93	1.7919
Yp3356	46	93	1.7919
Yp3358	47	93	1.8647
Yp3358	47	93	1.8647
Yp3362	47	93	1.9163
Yp3362	47	93	1.9163
Yp3364	47	93	1.8639
Yp3364	47	93	1.8639
Yp3370	47	93	2.533
Yp3370	47	93	2.533
Yp3372	46	93	2.3624
Yp3372	46	93	2.3624
Yp3381	47	93	2.0911
Yp3381	46	93	2.0911
Yp3382	47	93	1.7025
Yp3382	47	93	1.7025
Yp3386	46	93	2.2416
Yp3386	46	93	2.2416
Yp3387	46	93	1.719
Yp3387	46	93	1.719
Yp3393	47	93	1.8549
Yp3393	47	93	1.8549
Yp3396	47	93	1.7505
Yp3396	47	93	1.7505
Yp3398	47	93	2.7457
Yp3398	47	93	2.7457
Yp3399	46	93	2.3129
Yp3399	46	93	2.3129
Yp3400	47	93	1.9103
Yp3400	47	93	1.9103
Yp3404	47	93	2.3235
Yp3404	46	93	2.3235
Yp3405	46	93	1.7341
Yp3405	47	93	1.7341
Yp3406	46	93	1.943
Yp3406	46	93	1.943
Yp3408	46	93	1.7277
Yp3408	46	93	1.7277
Yp3411	46	93	2.1004
Yp3411	47	93	2.1004
Yp3412	47	93	2.2332
Yp3412	46	93	2.2332
Yp3413	47	93	2.9289
Yp3413	47	93	2.9289
Yp3414	47	93	1.6186
Yp3414	47	93	1.6186
Yp3431	46	93	3.546
Yp3431	46	93	3.546
Yp3432	47	93	3.0201
Yp3432	47	93	3.0201
Yp3435	47	93	2.5228
Yp3435	47	93	2.5228
Yp3438	47	93	2.9457
Yp3438	47	93	2.9457
Yp3439	46	93	3.1448
Yp3439	46	93	3.1448
Yp3440	46	93	2.564
Yp3440	47	93	2.564
Yp3442	47	93	2.1119
Yp3442	47	93	2.1119
Yp3444	46	93	4.336
Yp3444	46	93	4.336
Yp3446	46	93	3.8183
Yp3446	46	93	3.8183
Yp3447	47	93	2.3569
Yp3447	47	93	2.3569
Yp3448	47	93	2.4984
Yp3448	47	93	2.4984
Yp3452	46	93	3.4816
Yp3452	46	93	3.4816
Yp3453	47	93	2.61
Yp3453	46	93	2.61
Yp3454	46	93	2.1296
Yp3454	47	93	2.1296
Yp3455	46	93	2.757
Yp3455	46	93	2.757
Yp3457	46	93	4.6113
Yp3457	46	93	4.6113
Yp3458	46	93	3.7864
Yp3458	46	93	3.7864
Yp3459	47	93	2.5526
Yp3459	47	93	2.5526
Yp3460	47	93	1.0318
Yp3460	47	93	1.0318
Yp3461	46	93	4.0039
Yp3461	47	93	4.0039
Yp3462	47	93	5.1483
Yp3462	46	93	5.1483
Yp3463	48	93	3.2448
Yp3463	46	93	3.2448
Yp3464	47	93	1.9407
Yp3464	47	93	1.9407
Yp3465	47	93	4.6076
Yp3465	46	93	4.6076
Yp3466	46	93	3.5619
Yp3466	46	93	3.5619
Yp3468	46	93	0.981
Yp3468	47	93	0.981
Yp3470	46	93	3.8718
Yp3470	46	93	3.8718
Yp3471	46	93	4.1364
Yp3471	46	93	4.1364
Yp3472	47	93	2.363
Yp3472	47	93	2.363
Yp3473	46	93	3.0941
Yp3473	46	93	3.0941
Yp3474	47	93	4.0989
Yp3474	47	93	4.0989
Yp3475	46	93	3.497
Yp3475	46	93	3.497
Yp3476	47	93	2.8322
Yp3476	46	93	2.8322
Yp3478	46	93	3.09
Yp3478	47	93	3.09
Yp3479	46	93	4.8775
Yp3479	46	93	4.8775
Yp3480	46	93	5.488
Yp3480	46	93	5.488
Yp3481	46	93	2.3677
Yp3481	46	93	2.3677
Yp3482	46	93	2.3261
Yp3482	46	93	2.3261
Yp3483	46	93	3.5244
Yp3483	46	93	3.5244
Yp3484	46	93	3.7024
Yp3484	46	93	3.7024
Yp3485	47	93	2.5499
Yp3485	47	93	2.5499
Yp3487	46	93	2.9114
Yp3487	46	93	2.9114
Yp3489	46	93	3.1533
Yp3489	46	93	3.1533
Yp3490	47	93	3.4925
Yp3490	47	93	3.4925
Yp3491	46	93	2.3031
Yp3491	47	93	2.3031
Yp3492	46	93	2.9154
Yp3492	47	93	2.9154
Yp3494	46	93	1.443
Yp3494	46	93	1.443
Yp3495	47	93	1.6507
Yp3495	47	93	1.6507
Yp3496	46	93	2.3856
Yp3496	46	93	2.3856
Yp3497	47	93	2.1538
Yp3497	46	93	2.1538
Yp3498	46	93	1.7525
Yp3498	47	93	1.7525
Yp3499	46	93	2.5376
Yp3499	47	93	2.5376
Yp3500	46	93	2.0039
Yp3500	46	93	2.0039
Yp3501	46	93	2.2539
Yp3501	46	93	2.2539
Yp3502	47	93	1.2551
Yp3502	47	93	1.2551
Yp3503	47	93	2.0421
Yp3503	47	93	2.0421
Yp3504	47	93	2.3389
Yp3504	47	93	2.3389
Yp3505	46	93	2.4982
Yp3505	47	93	2.4982
Yp3506	46	93	1.3939
Yp3506	46	93	1.3939
Yp3507	47	93	2.3791
Yp3507	47	93	2.3791
Yp3508	46	93	1.7654
Yp3508	46	93	1.7654
Yp3509	46	93	2.4377
Yp3509	47	93	2.4377
Yp3510	47	93	1.2702
Yp3510	46	93	1.2702
Yp3511	47	93	2.3998
Yp3511	46	93	2.3998
Yp3512	46	93	2.2157
Yp3512	46	93	2.2157
Yp3515	46	93	2.4695
Yp3515	46	93	2.4695
Yp3516	47	93	2.0483
Yp3516	47	93	2.0483
Yp3517	46	93	2.7385
Yp3517	46	93	2.7385
Yp3518	47	93	2.2283
Yp3518	47	93	2.2283
Yp3519	47	93	3.1437
Yp3519	46	93	3.1437
Yp3520	47	93	2.3918
Yp3520	47	93	2.3918
Yp3521	47	93	2.3542
Yp3521	47	93	2.3542
Yp3522	46	93	2.6435
Yp3522	46	93	2.6435
Yp3524	47	93	2.7093
Yp3524	46	93	2.7093
Yp3525	47	93	2.3828
Yp3525	47	93	2.3828
Yp3526	47	93	3.1164
Yp3526	47	93	3.1164
Yp3527	46	93	3.0285
Yp3527	46	93	3.0285
Yp3528	47	93	3.1507
Yp3528	46	93	3.1507
Yp3529	47	93	2.3352
Yp3529	47	93	2.3352
Yp3531	46	93	3.3653
Yp3531	47	93	3.3653
Yp3532	46	93	2.608
Yp3532	46	93	2.608
Yp3533	46	93	3.1178
Yp3533	46	93	3.1178
Yp3534	47	93	2.2808
Yp3534	47	93	2.2808
Yp3535	46	93	3.8805
Yp3535	47	93	3.8805
Yp3536	46	93	2.4855
Yp3536	46	93	2.4855
Yp3537	46	93	3.0257
Yp3537	47	93	3.0257
Yp3539	47	93	1.8691
Yp3539	47	93	1.8691
Yp3540	46	93	2.9425
Yp3540	46	93	2.9425
Yp3541	46	93	2.453
Yp3541	46	93	2.453
Yp3542	46	93	2.7759
Yp3542	46	93	2.7759
Yp3543	47	93	1.6966
Yp3543	47	93	1.6966
Yp3544	46	93	3.3595
Yp3544	46	93	3.3595
Yp3545	47	93	1.564
Yp3545	47	93	1.564
Yp3547	47	93	1.232
Yp3547	47	93	1.232
Yp3548	46	93	2.4775
Yp3548	50	93	2.4775
Yp3549	46	93	1.0646
Yp3549	46	93	1.0646
Yp3551	47	93	3.9627
Yp3551	46	93	3.9627
Yp3555	47	93	1.7484
Yp3555	47	93	1.7484
Yp3557	46	93	2.824
Yp3557	47	93	2.824
Yp3558	47	93	2.5199
Yp3558	47	93	2.5199
Yp3559	47	93	1.5153
Yp3559	47	93	1.5153
Yp3560	47	93	1.1715
Yp3560	47	93	1.1715
Yp3561	46	93	1.1198
Yp3561	46	93	1.1198
Yp3562	46	93	1.144
Yp3562	47	93	1.144
Yp3565	47	93	1.8294
Yp3565	47	93	1.8294
Yp3566	46	93	0.732
Yp3566	47	93	0.732
Yp3567	47	93	1.4654
Yp3567	47	93	1.4654
Yp3568	46	93	1.3602
Yp3568	46	93	1.3602
Yp3569	46	93	1.0068
Yp3569	46	93	1.0068
Yp3570	46	93	2.4469
Yp3570	46	93	2.4469
Yp3571	46	93	1.599
Yp3571	46	93	1.599
Yp3572	48	93	1.5718
Yp3572	46	93	1.5718
Yp3573	47	93	1.1764
Yp3573	47	93	1.1764
Yp3575	47	93	4.2033
Yp3575	48	93	4.2033
Yp3576	47	93	1.2067
Yp3576	46	93	1.2067
Yp3577	47	93	0.512
Yp3577	47	93	0.512
Yp3578	47	93	0.998
Yp3578	47	93	0.998
Yp3580	47	93	1.038
Yp3580	47	93	1.038
Yp3583	46	93	1.1631
Yp3583	47	93	1.1631
Yp3584	47	93	0.975
Yp3584	47	93	0.975
Yp3587	47	93	2.7965
Yp3587	47	93	2.7965
Yp3588	47	93	1.7696
Yp3588	47	93	1.7696
Yp3592	47	93	1.6916
Yp3592	47	93	1.6916
Yp3597	46	93	1.5365
Yp3597	46	93	1.5365
Yp3598	47	93	1.2511
Yp3598	47	93	1.2511
Yp3600	46	93	1.7145
Yp3600	47	93	1.7145
Yp3603	47	93	1.3074
Yp3603	46	93	1.3074
Yp3619	47	93	2.9073
Yp3619	47	93	2.9073
Yp3620	47	93	3.1915
Yp3620	47	93	3.1915
Yp3621	46	93	1.428
Yp3621	46	93	1.428
Yp3622	47	93	3.5761
Yp3622	47	93	3.5761
Yp3623	47	93	3.5848
Yp3623	47	93	3.5848
Yp3624	46	93	2.1865
Yp3624	47	93	2.1865
Yp3625	47	93	3.4656
Yp3625	47	93	3.4656
Yp3630	47	93	4.267
Yp3630	47	93	4.267
Yp3631	46	93	2.2578
Yp3631	50	93	2.2578
Yp3636	47	93	2.516
Yp3636	47	93	2.516
Yp3637	47	93	2.9464
Yp3637	47	93	2.9464
Yp3638	47	93	1.3551
Yp3638	47	93	1.3551
Yp3639	47	93	2.4507
Yp3639	47	93	2.4507
Yp3640	47	93	3.3249
Yp3640	47	93	3.3249
Yp3646	47	93	2.5144
Yp3646	46	93	2.5144
Yp3647	47	93	1.1383
Yp3647	47	93	1.1383
Yp3648	47	93	2.1549
Yp3648	47	93	2.1549
Yp3649	47	93	3.1601
Yp3649	47	93	3.1601
Yp3650	47	93	3.5711
Yp3650	47	93	3.5711
Yp3651	47	93	3.3913
Yp3651	47	93	3.3913
Yp3652	47	93	2.5556
Yp3652	47	93	2.5556
Yp3653	47	93	2.887
Yp3653	47	93	2.887
Yp3655	47	93	2.8159
Yp3655	47	93	2.8159
Yp3656	47	93	3.8885
Yp3656	47	93	3.8885
Yp3658	51	93	3.079
Yp3658	46	93	3.079
Yp3659	47	93	3.4934
Yp3659	47	93	3.4934
Yp3660	47	93	3.3564
Yp3660	47	93	3.3564
Yp3661	47	93	3.5539
Yp3661	47	93	3.5539
Yp3665	47	93	3.4141
Yp3665	47	93	3.4141
Yp3668	46	93	3.012
Yp3668	47	93	3.012
Yp3669	47	93	7.6811
Yp3669	46	93	7.6811
Yp3678	47	93	2.1995
Yp3678	47	93	2.1995
Yp3679	46	93	1.5813
Yp3679	47	93	1.5813
Yp3680	46	93	2.4914
Yp3680	47	93	2.4914
Yp3681	45	93	3.1924
Yp3681	49	93	3.1924
Yp3682	47	93	1.0905
Yp3682	47	93	1.0905
Yp3683	46	93	1.7537
Yp3683	47	93	1.7537
Yp3684	47	93	3.3002
Yp3684	46	93	3.3002
Yp3685	47	93	4.6836
Yp3685	47	93	4.6836
Yp3686	47	93	2.1936
Yp3686	46	93	2.1936
Yp3687	47	93	1.1198
Yp3687	46	93	1.1198
Yp3690	46	93	1.1164
Yp3690	46	93	1.1164
Yp3692	47	93	3.3826
Yp3692	47	93	3.3826
Yp3693	45	93	2.6755
Yp3693	49	93	2.6755
Yp3695	47	93	0.859
Yp3695	47	93	0.859
Yp3696	47	93	1.9782
Yp3696	46	93	1.9782
Yp3698	47	93	1.1316
Yp3698	47	93	1.1316
Yp3699	47	93	0.812
Yp3699	47	93	0.812
Yp3700	47	93	3.6629
Yp3700	47	93	3.6629
Yp3701	46	93	2.5876
Yp3701	48	93	2.5876
Yp3703	47	93	3.4206
Yp3703	46	93	3.4206
Yp3704	47	93	2.2512
Yp3704	47	93	2.2512
Yp3705	47	93	0.782
Yp3705	47	93	0.782
Yp3706	47	93	1.3253
Yp3706	46	93	1.3253
Yp3707	46	93	1.6016
Yp3707	47	93	1.6016
Yp3708	47	93	1.6605
Yp3708	46	93	1.6605
Yp3709	47	93	2.1115
Yp3709	47	93	2.1115
Yp3710	46	93	2.1467
Yp3710	49	93	2.1467
Yp3711	47	93	1.1136
Yp3711	47	93	1.1136
Yp3712	46	93	1.6036
Yp3712	47	93	1.6036
Yp3713	47	93	1.0223
Yp3713	47	93	1.0223
Yp3715	47	93	1.43
Yp3715	47	93	1.43
Yp3722	47	93	1.8735
Yp3722	47	93	1.8735
Yp3723	47	93	1.9828
Yp3723	46	93	1.9828
Yp3724	47	93	1.4324
Yp3724	47	93	1.4324
Yp3725	47	93	1.1178
Yp3725	47	93	1.1178
Yp3726	47	93	1.4663
Yp3726	47	93	1.4663
Yp3731	47	93	1.3724
Yp3731	47	93	1.3724
Yp3735	47	93	1.961
Yp3735	47	93	1.961
Yp3737	47	93	1.1421
Yp3737	47	93	1.1421
Yp3742	47	93	1.6327
Yp3742	47	93	1.6327
Yp3743	46	93	1.4657
Yp3743	46	93	1.4657
Yp3744	47	93	2.2528
Yp3744	46	93	2.2528
Yp3746	47	93	1.6966
Yp3746	47	93	1.6966
Yp3747	47	93	1.8481
Yp3747	47	93	1.8481
Yp3749	47	93	1.1052
Yp3749	47	93	1.1052
Yp3752	47	93	1.8123
Yp3752	47	93	1.8123
Yp3753	47	93	1.8641
Yp3753	47	93	1.8641
Yp3754	47	93	1.3948
Yp3754	46	93	1.3948
Yp3755	47	93	1.5158
Yp3755	47	93	1.5158
Yp3756	47	93	2.3236
Yp3756	47	93	2.3236
Yp3757	47	93	1.5406
Yp3757	47	93	1.5406
Yp3759	46	93	1.3437
Yp3759	47	93	1.3437
Yp3761	47	93	2.3335
Yp3761	47	93	2.3335
Yp3762	47	93	3.5207
Yp3762	47	93	3.5207
Yp3763	47	93	1.4287
Yp3763	46	93	1.4287
Yp3765	47	93	2.3136
Yp3765	47	93	2.3136
Yp3766	47	93	1.9266
Yp3766	46	93	1.9266
Yp3768	47	93	2.4225
Yp3768	47	93	2.4225
Yp3774	47	93	1.3811
Yp3774	47	93	1.3811
Yp3780	47	93	1.1411
Yp3780	47	93	1.1411
Yp3783	47	93	1.3307
Yp3783	47	93	1.3307
Yp3784	46	93	1.0624
Yp3784	47	93	1.0624
Yp3785	47	93	1.5161
Yp3785	47	93	1.5161
Yp3786	47	93	2.597
Yp3786	47	93	2.597
Yp3787	46	93	0.911
Yp3787	46	93	0.911
Yp3788	46	93	2.2847
Yp3788	46	93	2.2847
Yp3789	47	93	3.6442
Yp3789	47	93	3.6442
Yp3790	46	93	0.753
Yp3790	46	93	0.753
Yp3791	47	93	1.0498
Yp3791	47	93	1.0498
Yp3792	47	93	2.524
Yp3792	47	93	2.524
Yp3793	47	93	2.9241
Yp3793	47	93	2.9241
Yp3794	47	93	3.3407
Yp3794	47	93	3.3407
Yp3795	46	93	1.9312
Yp3795	46	93	1.9312
Yp3797	47	93	2.9167
Yp3797	47	93	2.9167
Yp3799	47	93	0.883
Yp3799	47	93	0.883
Yp3800	47	93	2.4593
Yp3800	47	93	2.4593
Yp3801	47	93	1.024
Yp3801	47	93	1.024
Yp3802	47	93	2.5575
Yp3802	47	93	2.5575
Yp3803	47	93	2.7094
Yp3803	47	93	2.7094
Yp3805	47	93	3.0039
Yp3805	47	93	3.0039
Yp3806	47	93	1.0746
Yp3806	47	93	1.0746
Yp3807	47	93	3.2298
Yp3807	47	93	3.2298
Yp3808	47	93	2.6289
Yp3808	47	93	2.6289
Yp3809	47	93	3.2322
Yp3809	47	93	3.2322
Yp3810	47	93	1.9693
Yp3810	47	93	1.9693
Yp3811	47	93	1.9811
Yp3811	47	93	1.9811
Yp3812	47	93	1.0725
Yp3812	47	93	1.0725
Yp3813	47	93	3.1134
Yp3813	47	93	3.1134
Yp3815	47	93	2.4015
Yp3815	46	93	2.4015
Yp3816	47	93	2.8821
Yp3816	47	93	2.8821
Yp3817	47	93	2.9427
Yp3817	47	93	2.9427
Yp3819	47	93	3.4018
Yp3819	47	93	3.4018
Yp3820	47	93	1.1989
Yp3820	46	93	1.1989
Yp3821	46	93	3.3389
Yp3821	46	93	3.3389
Yp3822	47	93	3.6755
Yp3822	46	93	3.6755
Yp3823	47	93	1.8019
Yp3823	47	93	1.8019
Yp3824	47	93	1.916
Yp3824	46	93	1.916
Yp3825	46	93	0.910
Yp3825	46	93	0.910
Yp3826	47	93	0.883
Yp3826	47	93	0.883
Yp3828	47	93	0.903
Yp3828	47	93	0.903
Yp3829	47	93	1.1052
Yp3829	47	93	1.1052
Yp3830	46	93	0.955
Yp3830	46	93	0.955
Yp3832	47	93	1.1716
Yp3832	46	93	1.1716
Yp3833	47	93	1.2846
Yp3833	47	93	1.2846
Yp3834	48	93	1.6378
Yp3834	46	93	1.6378
Yp3837	46	93	3.0629
Yp3837	46	93	3.0629
Yp3838	47	93	2.5741
Yp3838	47	93	2.5741
Yp3839	47	93	2.3141
Yp3839	47	93	2.3141
Yp3840	47	93	3.2884
Yp3840	47	93	3.2884
Yp3841	47	93	3.2813
Yp3841	47	93	3.2813
Yp3842	46	93	2.3417
Yp3842	46	93	2.3417
Yp3843	47	93	1.5928
Yp3843	47	93	1.5928
Yp3844	47	93	3.4861
Yp3844	47	93	3.4861
Yp3845	47	93	2.4525
Yp3845	47	93	2.4525
Yp3847	46	93	1.6071
Yp3847	46	93	1.6071
Yp3848	46	93	2.7131
Yp3848	47	93	2.7131
Yp3849	46	93	2.5492
Yp3849	46	93	2.5492
Yp3850	47	93	2.2427
Yp3850	46	93	2.2427
Yp3851	47	93	1.9172
Yp3851	46	93	1.9172
Yp3852	46	93	1.2366
Yp3852	46	93	1.2366
Yp3853	47	93	1.4915
Yp3853	46	93	1.4915
Yp3854	47	93	2.2727
Yp3854	47	93	2.2727
Yp3855	46	93	1.2543
Yp3855	46	93	1.2543
Yp3856	47	93	1.7854
Yp3856	47	93	1.7854
Yp3858	47	93	1.9242
Yp3858	46	93	1.9242
Yp3860	47	93	1.4145
Yp3860	47	93	1.4145
Yp3862	46	93	1.1526
Yp3862	46	93	1.1526
Yp3865	46	93	1.9473
Yp3865	47	93	1.9473
Yp3866	47	93	1.4524
Yp3866	47	93	1.4524
Yp3867	46	93	2.4548
Yp3867	46	93	2.4548
Yp3872	47	93	1.1329
Yp3872	46	93	1.1329
Yp3884	47	93	0.716
Yp3884	47	93	0.716
Yp3892	46	93	1.7714
Yp3892	46	93	1.7714
Yp3899	46	93	1.9575
Yp3899	46	93	1.9575
Yp3901	46	93	2.7835
Yp3901	46	93	2.7835
Yp3905	47	93	0.691
Yp3905	47	93	0.691
Yp3924	46	93	1.1269
Yp3924	46	93	1.1269
Yp3925	46	93	0.964
Yp3925	46	93	0.964
Yp3931	46	93	1.5192
Yp3931	46	93	1.5192
Yp3935	46	93	0.962
Yp3935	46	93	0.962
Yp3947	47	93	2.1494
Yp3947	47	93	2.1494
Yp3949	47	93	1.6293
Yp3949	47	93	1.6293
Yp3950	46	93	1.4809
Yp3950	46	93	1.4809
Yp3951	46	93	1.4145
Yp3951	46	93	1.4145
Yp3952	47	93	2.3722
Yp3952	47	93	2.3722
Yp3958	46	93	1.2318
Yp3958	46	93	1.2318
Yp3959	47	93	0.231
Yp3959	46	93	0.231
Yp3967	47	93	2.6673
Yp3967	47	93	2.6673
Yp3971	47	93	1.1588
Yp3971	47	93	1.1588
Yp3972	47	93	1.1015
Yp3972	47	93	1.1015
Yp3974	47	93	2.347
Yp3974	47	93	2.347
Yp3975	47	93	0.919
Yp3975	46	93	0.919
Yp3977	47	93	6.1835
Yp3977	47	93	6.1835
Yp3978	47	93	0.963
Yp3978	47	93	0.963
Yp3979	47	93	1.4028
Yp3979	47	93	1.4028
Yp3981	46	93	1.1977
Yp3981	46	93	1.1977
Yp3982	47	93	0.741
Yp3982	46	93	0.741
Yp3983	47	93	0.803
Yp3983	47	93	0.803
Yp3987	47	93	0.677
Yp3987	47	93	0.677
Yp3990	46	93	1.3124
Yp3990	47	93	1.3124
Yp3992	47	93	0.934
Yp3992	47	93	0.934
Yp3994	46	93	0.983
Yp3994	47	93	0.983
Averages:	46.6314	93	2.28489
