# Supplementary material for: Genomic Analysis of Yersinia pestis Strains from Brazil: Search for Virulence Factors and Association with Epidemiological Data
Source: Pathogens. 2023 Jul 28;12(8):991. doi: 10.3390/pathogens12080991 (PMC10459997; doi:10.3390/pathogens12080991)
Supplement: Supplementary file 1 [file pathogens-12-00991-s001.zip › Table S2.xlsx]

## Sheet: velvet_stats
	Strain	number of reads	number of contigs	total contigs length	mean contig size	contig size first quartile	median contig size	contig size third quartile	longest contig	shortest contig	contigs > 500 nt	contigs > 1K nt	contigs > 10K nt	contigs > 100K nt	contigs > 1M nt	N50	L50	N80	L80
REMOVED	Yp3290	285844	2	11690	5845.00	10965	10965	10965	10965	725	2(100.00%)	1(50.00%)	1(50.00%)	0(0.00%)	0(0.00%)	10965	1	10965	1
	Yp3202	342117	4	12771	3192.75	440	712	11347	11347	272	2(50.00%)	1(25.00%)	1(25.00%)	0(0.00%)	0(0.00%)	11347	1	11347	1
	Yp3296	374699	6	12426	2071.00	329	397	10949	10949	177	1(16.67%)	1(16.67%)	1(16.67%)	0(0.00%)	0(0.00%)	10949	1	10949	1
	Yp3241	428589	9	14127	1569.67	313	397	1456	9698	177	3(33.33%)	3(33.33%)	0(0.00%)	0(0.00%)	0(0.00%)	9698	1	1318	3
	Yp3959	231297	30	31814	1060.47	264	319	518	19689	161	7(23.33%)	3(10.00%)	1(3.33%)	0(0.00%)	0(0.00%)	19689	1	405	9
	Yp3620	3191594	78	4758590	61007.56	221	480	1167	2454675	153	37(47.44%)	22(28.21%)	2(2.56%)	2(2.56%)	2(2.56%)	2454675	1	2229674	2
	Yp3800	2459324	93	4771249	51303.75	200	378	1189	4655928	141	38(40.86%)	25(26.88%)	2(2.15%)	1(1.08%)	1(1.08%)	4655928	1	4655928	1
	Yp3341	1335008	110	4586472	41695.20	182	286	643	4512600	126	35(31.82%)	22(20.00%)	1(0.91%)	1(0.91%)	1(0.91%)	4512600	1	4512600	1
	Yp3406	1943095	110	4871894	44289.95	189	377	1646	2691298	133	45(40.91%)	32(29.09%)	8(7.27%)	3(2.73%)	2(1.82%)	2691298	1	890189	3
	Yp3588	1769638	113	4838674	42820.12	221	447	1198	4674038	133	54(47.79%)	31(27.43%)	3(2.65%)	1(0.88%)	1(0.88%)	4674038	1	4674038	1
	Yp3501	2253985	116	4933204	42527.62	188	383	1196	2357276	129	46(39.66%)	31(26.72%)	8(6.90%)	4(3.45%)	2(1.72%)	1521370	2	688399	3
	Yp3950	1480927	120	4670904	38924.20	174	286	891	1381913	129	40(33.33%)	29(24.17%)	8(6.67%)	4(3.33%)	2(1.67%)	1243015	2	913359	4
	Yp3229	1941372	121	5004701	41361.17	189	399	1377	2368408	125	52(42.98%)	33(27.27%)	13(10.74%)	3(2.48%)	2(1.65%)	1898267	2	1898267	2
	Yp3789	3644285	121	4900826	40502.69	226	425	2644	2469988	153	56(46.28%)	46(38.02%)	12(9.92%)	3(2.48%)	2(1.65%)	2469988	1	1574761	2
	Yp3862	1152620	121	4621914	38197.64	161	230	503	2370784	117	30(24.79%)	21(17.36%)	4(3.31%)	2(1.65%)	2(1.65%)	2370784	1	2152915	2
	Yp3979	1402846	122	4818594	39496.67	190	421	1441	2545820	133	53(43.44%)	32(26.23%)	8(6.56%)	3(2.46%)	2(1.64%)	2545820	1	821527	3
	Yp3245	845582	124	4674850	37700.40	178	388	2020	3929414	109	54(43.55%)	44(35.48%)	3(2.42%)	2(1.61%)	1(0.81%)	3929414	1	3929414	1
	Yp3516	2048378	124	5125422	41334.05	215	591	1767	4769504	133	63(50.81%)	46(37.10%)	6(4.84%)	1(0.81%)	1(0.81%)	4769504	1	4769504	1
	Yp3336	1504724	126	4902145	38905.91	192	401	1798	4715551	133	59(46.83%)	42(33.33%)	3(2.38%)	1(0.79%)	1(0.79%)	4715551	1	4715551	1
	Yp3693	2675537	126	4796976	38071.24	186	397	1646	3186572	129	56(44.44%)	43(34.13%)	9(7.14%)	2(1.59%)	2(1.59%)	3186572	1	1264479	2
	Yp3287	2985028	129	4727872	36650.17	200	375	877	2823254	141	50(38.76%)	27(20.93%)	3(2.33%)	3(2.33%)	2(1.55%)	2823254	1	1106116	2
	Yp3785	1516191	129	4657246	36102.68	188	397	1195	4430143	129	54(41.86%)	37(28.68%)	6(4.65%)	1(0.78%)	1(0.78%)	4430143	1	4430143	1
	Yp3600	1714540	135	4714867	34924.94	192	373	1061	1460236	137	46(34.07%)	33(24.44%)	7(5.19%)	4(2.96%)	3(2.22%)	1042222	2	953825	4
	Yp3852	1236673	144	4862862	33769.88	173	375	1405	4487567	121	60(41.67%)	41(28.47%)	9(6.25%)	1(0.69%)	1(0.69%)	4487567	1	4487567	1
	Yp3442	2111913	147	4817683	32773.35	167	250	908	4516885	125	44(29.93%)	35(23.81%)	8(5.44%)	1(0.68%)	1(0.68%)	4516885	1	4516885	1
	Yp3381	2091191	149	5593711	37541.68	190	640	2591	4694460	133	78(52.35%)	61(40.94%)	19(12.75%)	3(2.01%)	1(0.67%)	4694460	1	4694460	1
	Yp3539	1869159	149	4775305	32049.03	177	378	1185	1704411	129	58(38.93%)	39(26.17%)	10(6.71%)	4(2.68%)	2(1.34%)	1125678	2	757941	4
	Yp3978	963907	149	4942187	33169.04	172	381	1887	4017970	105	66(44.30%)	55(36.91%)	6(4.03%)	2(1.34%)	1(0.67%)	4017970	1	4017970	1
	Yp3668	3012075	155	6407278	41337.28	231	519	4895	3242189	141	77(49.68%)	64(41.29%)	30(19.35%)	4(2.58%)	2(1.29%)	3242189	1	1890447	2
	Yp3726	1466374	162	4874917	30092.08	171	257	678	3251655	121	47(29.01%)	32(19.75%)	6(3.70%)	2(1.23%)	2(1.23%)	3251655	1	1381616	2
	Yp3853	1491574	162	5029749	31047.83	185	564	4207	4170700	125	86(53.09%)	63(38.89%)	23(14.20%)	2(1.23%)	1(0.62%)	4170700	1	4170700	1
	Yp3459	2552638	163	5158223	31645.54	215	505	1954	2065625	133	82(50.31%)	58(35.58%)	20(12.27%)	3(1.84%)	2(1.23%)	1604120	2	867530	3
	Yp3647	1138323	174	4969425	28559.91	146	200	733	3314093	109	53(30.46%)	41(23.56%)	8(4.60%)	2(1.15%)	2(1.15%)	3314093	1	1379933	2
	Yp3865	1947303	174	5179643	29768.06	252	421	4510	4352122	129	83(47.70%)	70(40.23%)	27(15.52%)	1(0.57%)	1(0.57%)	4352122	1	4352122	1
	Yp3583	1163141	189	5034425	26637.17	162	312	2019	3245377	121	75(39.68%)	61(32.28%)	17(8.99%)	2(1.06%)	2(1.06%)	3245377	1	1220510	2
	Yp3559	1515334	190	4770708	25108.99	151	198	458	3756745	125	46(24.21%)	30(15.79%)	3(1.58%)	2(1.05%)	1(0.53%)	3756745	1	850735	2
	Yp3679	1581346	200	5003666	25018.33	174	373	2395	1151826	129	83(41.50%)	68(34.00%)	32(16.00%)	6(3.00%)	1(0.50%)	827416	3	237388	6
	Yp3792	2524070	202	4605136	22797.70	203	301	526	2018695	153	51(25.25%)	21(10.40%)	5(2.48%)	5(2.48%)	1(0.50%)	803494	2	632811	4
	Yp3974	2347057	211	4691965	22236.80	194	306	564	2403760	141	60(28.44%)	29(13.74%)	5(2.37%)	3(1.42%)	2(0.95%)	2403760	1	1510124	2
	Yp3825	910996	214	5037003	23537.40	144	216	1858	2046524	101	78(36.45%)	67(31.31%)	18(8.41%)	3(1.40%)	2(0.93%)	2006034	2	2006034	2
	Yp3840	3288447	228	5108562	22405.97	199	306	548	4020656	149	65(28.51%)	33(14.47%)	8(3.51%)	2(0.88%)	1(0.44%)	4020656	1	719038	2
	Yp3537	3025702	233	4745856	20368.48	182	286	446	2302162	133	55(23.61%)	24(10.30%)	5(2.15%)	2(0.86%)	2(0.86%)	2247330	2	2247330	2
	Yp3994	983487	235	5015972	21344.56	142	247	1954	3877210	97	86(36.60%)	73(31.06%)	20(8.51%)	2(0.85%)	1(0.43%)	3877210	1	354772	2
	Yp3705	782485	237	4851605	20470.91	152	247	1590	4186688	101	82(34.60%)	72(30.38%)	21(8.86%)	1(0.42%)	1(0.42%)	4186688	1	4186688	1
	Yp3640	3324977	255	4738138	18580.93	205	259	402	2378262	145	47(18.43%)	25(9.80%)	4(1.57%)	3(1.18%)	3(1.18%)	2378262	1	1086041	3
	Yp3680	2491473	260	4840136	18615.91	183	318	591	2403541	133	75(28.85%)	42(16.15%)	15(5.77%)	4(1.54%)	1(0.38%)	796316	2	742222	3
	Yp3905	691615	261	4764795	18255.92	137	225	1065	1189378	97	79(30.27%)	67(25.67%)	12(4.60%)	6(2.30%)	2(0.77%)	858784	3	465932	5
	Yp3547	1232017	264	4628945	17533.88	171	303	605	1334740	117	79(29.92%)	46(17.42%)	10(3.79%)	5(1.89%)	1(0.38%)	984924	2	769114	4
	Yp3569	1006839	265	4576532	17269.93	171	313	722	1549147	117	86(32.45%)	54(20.38%)	7(2.64%)	5(1.89%)	2(0.75%)	1042216	2	528735	4
	Yp3536	2485593	267	4544209	17019.51	175	314	636	1727309	125	86(32.21%)	50(18.73%)	19(7.12%)	4(1.50%)	2(0.75%)	1125370	2	830425	3
	Yp3712	1603683	269	4736102	17606.33	178	314	603	2891279	129	78(29.00%)	45(16.73%)	5(1.86%)	3(1.12%)	1(0.37%)	2891279	1	733144	3
	Yp3823	1801906	270	4823622	17865.27	182	321	573	1315129	133	78(28.89%)	49(18.15%)	15(5.56%)	6(2.22%)	2(0.74%)	743968	3	587644	5
	Yp3405	1734112	283	4687642	16564.11	175	326	885	647035	121	97(34.28%)	67(23.67%)	27(9.54%)	10(3.53%)	0(0.00%)	385747	5	322751	9
	Yp3812	1072535	297	4709712	15857.62	168	270	642	2777517	113	90(30.30%)	61(20.54%)	7(2.36%)	3(1.01%)	1(0.34%)	2777517	1	679442	3
	Yp3783	1330782	316	4716035	14924.16	176	326	1099	2947747	121	112(35.44%)	84(26.58%)	25(7.91%)	3(0.95%)	1(0.32%)	2947747	1	128036	3
	Yp3687	1119895	330	4959722	15029.46	170	318	1188	2257025	113	128(38.79%)	96(29.09%)	24(7.27%)	4(1.21%)	2(0.61%)	1482136	2	271346	3
	Yp3454	2129676	396	4441392	11215.64	394	5364	17056	95577	133	280(70.71%)	269(67.93%)	144(36.36%)	0(0.00%)	0(0.00%)	26722	53	12382	123
	Yp3797	2916716	405	4615800	11397.04	450	5582	18588	61641	149	296(73.09%)	279(68.89%)	155(38.27%)	0(0.00%)	0(0.00%)	26076	60	13282	131
	Yp3532	2608034	407	4432388	10890.39	387	4887	16551	66901	133	284(69.78%)	265(65.11%)	151(37.10%)	0(0.00%)	0(0.00%)	26949	56	12552	126
	Yp3471	4136430	408	4416294	10824.25	395	4198	16680	78153	141	288(70.59%)	261(63.97%)	144(35.29%)	0(0.00%)	0(0.00%)	27271	52	13436	120
	Yp3446	3818361	416	4400665	10578.52	356	4301	16042	68596	137	284(68.27%)	260(62.50%)	142(34.13%)	0(0.00%)	0(0.00%)	26953	53	12386	121
	Yp3651	3391389	416	4627717	11124.32	444	5113	17670	81856	149	302(72.60%)	276(66.35%)	153(36.78%)	0(0.00%)	0(0.00%)	26965	58	12662	129
	Yp3821	3338908	418	4475490	10706.91	463	4948	17079	68608	149	306(73.21%)	280(66.99%)	149(35.65%)	0(0.00%)	0(0.00%)	25605	59	11900	131
	Yp3452	3481674	424	4604089	10858.70	399	4761	17072	78145	133	302(71.23%)	278(65.57%)	152(35.85%)	0(0.00%)	0(0.00%)	26722	58	13428	129
	Yp3625	3465653	426	4527343	10627.57	391	4623	17201	63206	153	294(69.01%)	268(62.91%)	154(36.15%)	0(0.00%)	0(0.00%)	26048	59	13333	130
	Yp3803	2709489	428	4533794	10592.98	404	4313	16057	81855	149	298(69.63%)	274(64.02%)	146(34.11%)	0(0.00%)	0(0.00%)	27254	56	12398	126
	Yp3200	1642355	430	4452788	10355.32	336	4860	15298	68792	121	294(68.37%)	276(64.19%)	149(34.65%)	0(0.00%)	0(0.00%)	24690	55	11542	131
	Yp3858	1924268	430	4611194	10723.71	367	4547	16497	81826	129	301(70.00%)	281(65.35%)	151(35.12%)	0(0.00%)	0(0.00%)	26056	56	12464	129
	Yp3444	4336057	431	4578220	10622.32	401	4563	16563	78161	145	302(70.07%)	277(64.27%)	148(34.34%)	0(0.00%)	0(0.00%)	27250	55	11841	127
	Yp3483	3524426	434	4622838	10651.70	401	4607	16427	79367	137	310(71.43%)	282(64.98%)	152(35.02%)	0(0.00%)	0(0.00%)	26726	58	12386	132
	Yp3540	2942556	435	4533320	10421.43	397	4227	16207	66917	149	301(69.20%)	273(62.76%)	150(34.48%)	0(0.00%)	0(0.00%)	26076	57	12398	129
	Yp3692	3382689	435	4626198	10634.94	382	4273	17034	63221	149	296(68.05%)	267(61.38%)	153(35.17%)	0(0.00%)	0(0.00%)	25947	58	13444	129
	Yp3684	3300298	438	4384582	10010.46	390	3446	15030	81862	153	301(68.72%)	270(61.64%)	143(32.65%)	0(0.00%)	0(0.00%)	26048	55	11825	125
	Yp3571	1599009	439	4565420	10399.59	383	4547	16419	68805	129	306(69.70%)	290(66.06%)	153(34.85%)	0(0.00%)	0(0.00%)	25927	59	11801	133
	Yp3952	2372284	439	4602027	10482.98	395	4305	15339	81844	141	303(69.02%)	283(64.46%)	149(33.94%)	0(0.00%)	0(0.00%)	26730	56	11698	129
	Yp3636	2516017	440	4629007	10520.47	353	4305	16313	62319	141	298(67.73%)	278(63.18%)	156(35.45%)	0(0.00%)	0(0.00%)	26036	59	13436	132
	Yp3303	1999276	441	4405946	9990.81	262	3083	15278	81847	129	282(63.95%)	263(59.64%)	146(33.11%)	0(0.00%)	0(0.00%)	25434	54	12990	123
	Yp3744	2252867	441	4534395	10282.07	342	3798	15998	62877	137	294(66.67%)	272(61.68%)	148(33.56%)	0(0.00%)	0(0.00%)	26953	56	12998	127
	Yp3805	3003997	442	4546220	10285.57	377	3757	16325	63194	153	305(69.00%)	276(62.44%)	151(34.16%)	0(0.00%)	0(0.00%)	26080	57	13286	127
	Yp3650	3571192	444	4629137	10425.98	364	3858	16325	68602	153	299(67.34%)	272(61.26%)	155(34.91%)	0(0.00%)	0(0.00%)	26969	57	13448	128
	Yp3529	2335201	445	4540859	10204.18	373	3544	16181	68600	141	300(67.42%)	270(60.67%)	149(33.48%)	0(0.00%)	0(0.00%)	26730	56	12841	127
	Yp3977	6183595	445	4622052	10386.63	357	3133	16219	68620	161	299(67.19%)	266(59.78%)	152(34.16%)	0(0.00%)	0(0.00%)	27291	56	13919	125
	Yp3842	2341778	446	4526735	10149.63	318	3843	15994	68811	133	294(65.92%)	276(61.88%)	149(33.41%)	0(0.00%)	0(0.00%)	25968	57	12541	130
	Yp3849	2549260	446	4628384	10377.54	364	4055	16431	68823	141	303(67.94%)	280(62.78%)	150(33.63%)	0(0.00%)	0(0.00%)	26068	59	13274	131
	Yp3967	2667373	446	4551116	10204.30	383	3861	16435	81850	145	309(69.28%)	278(62.33%)	150(33.63%)	0(0.00%)	0(0.00%)	25974	59	12564	131
	Yp3480	5488043	447	4636950	10373.49	421	4330	16060	61658	153	315(70.47%)	289(64.65%)	152(34.00%)	0(0.00%)	0(0.00%)	26080	60	11518	135
	Yp3505	2498202	447	4595365	10280.46	349	3882	15994	62871	133	304(68.01%)	278(62.19%)	152(34.00%)	0(0.00%)	0(0.00%)	26722	57	12383	130
	Yp3661	3553995	447	4634960	10369.04	354	3461	15632	81856	149	299(66.89%)	275(61.52%)	153(34.23%)	0(0.00%)	0(0.00%)	27279	56	13557	127
	Yp3492	2915467	448	4624619	10322.81	353	3835	15310	78152	133	306(68.30%)	283(63.17%)	152(33.93%)	0(0.00%)	0(0.00%)	26028	56	11802	130
	Yp3646	2514490	448	4620379	10313.35	353	3430	16045	62877	137	304(67.86%)	281(62.72%)	152(33.93%)	0(0.00%)	0(0.00%)	27486	56	13432	127
	Yp3794	3340730	448	4631762	10338.75	346	3237	16435	63198	145	297(66.29%)	273(60.94%)	151(33.71%)	0(0.00%)	0(0.00%)	27250	58	13902	127
	Yp3462	5148379	449	4616806	10282.42	382	3854	15632	89128	149	305(67.93%)	273(60.80%)	152(33.85%)	0(0.00%)	0(0.00%)	26044	57	12742	129
	Yp3622	3576171	450	4646296	10325.10	377	3802	16325	63206	153	303(67.33%)	277(61.56%)	151(33.56%)	0(0.00%)	0(0.00%)	27283	57	12977	128
	Yp3669	7681195	450	4653153	10340.34	377	3568	16337	68625	165	306(68.00%)	273(60.67%)	154(34.22%)	0(0.00%)	0(0.00%)	27270	57	13460	128
	Yp3855	1254307	450	4627831	10284.07	325	3818	16161	89100	121	305(67.78%)	284(63.11%)	152(33.78%)	0(0.00%)	0(0.00%)	25801	57	12672	130
	Yp3328	1970538	451	4522523	10027.77	314	3422	15331	81826	129	296(65.63%)	275(60.98%)	148(32.82%)	0(0.00%)	0(0.00%)	26417	56	12548	127
	Yp3414	16186018	452	4646533	10279.94	377	3127	16463	68632	173	309(68.36%)	268(59.29%)	153(33.85%)	0(0.00%)	0(0.00%)	26762	58	13784	128
	Yp3490	3492542	452	4629687	10242.67	350	3729	16207	61660	149	304(67.26%)	274(60.62%)	153(33.85%)	0(0.00%)	0(0.00%)	26076	58	13177	130
	Yp3575	4203303	452	4574117	10119.73	377	3450	16018	63210	157	306(67.70%)	273(60.40%)	151(33.41%)	0(0.00%)	0(0.00%)	26746	58	12980	129
	Yp3807	3229839	452	4633297	10250.66	372	3729	16439	61635	149	307(67.92%)	276(61.06%)	154(34.07%)	0(0.00%)	0(0.00%)	26076	58	13282	130
	Yp3685	4683637	453	4546803	10037.09	370	3088	15632	63202	149	304(67.11%)	273(60.26%)	150(33.11%)	0(0.00%)	0(0.00%)	26739	57	13282	127
	Yp3841	3281335	453	4637353	10236.98	376	3802	15636	81862	153	307(67.77%)	274(60.49%)	154(34.00%)	0(0.00%)	0(0.00%)	26969	57	12746	130
	Yp3844	3486115	454	4638480	10216.92	386	3858	16325	68612	153	312(68.72%)	283(62.33%)	152(33.48%)	0(0.00%)	0(0.00%)	26048	59	12402	132
	Yp3551	3962759	455	4632190	10180.64	380	3560	16447	82122	157	308(67.69%)	276(60.66%)	154(33.85%)	0(0.00%)	0(0.00%)	27182	60	13452	131
	Yp3723	1982869	455	4625776	10166.54	334	3830	15994	75919	133	303(66.59%)	280(61.54%)	151(33.19%)	0(0.00%)	0(0.00%)	25847	58	12382	131
	Yp3756	2323645	455	4543283	9985.24	404	4063	15215	63221	149	317(69.67%)	293(64.40%)	152(33.41%)	0(0.00%)	0(0.00%)	24881	60	11629	136
	Yp3816	2882158	456	4626088	10144.93	342	3169	16049	68823	141	304(66.67%)	275(60.31%)	151(33.11%)	0(0.00%)	0(0.00%)	26730	57	13436	128
	Yp3700	3662991	457	4539854	9934.04	376	3245	14862	63206	153	308(67.40%)	276(60.39%)	150(32.82%)	0(0.00%)	0(0.00%)	26742	57	12402	129
	Yp3526	3116419	458	4628635	10106.19	374	3850	16571	58648	153	310(67.69%)	284(62.01%)	155(33.84%)	0(0.00%)	0(0.00%)	26048	61	13286	133
	Yp3653	2887022	458	4568002	9973.80	357	3088	15632	68608	149	303(66.16%)	273(59.61%)	154(33.62%)	0(0.00%)	0(0.00%)	26044	58	12983	129
	Yp3525	2382800	459	4477281	9754.42	356	3285	14900	61624	141	309(67.32%)	279(60.78%)	149(32.46%)	0(0.00%)	0(0.00%)	25939	58	12390	130
	Yp3837	3062920	459	4636417	10101.13	387	3846	15298	71901	149	314(68.41%)	283(61.66%)	151(32.90%)	0(0.00%)	0(0.00%)	26965	58	11900	131
	Yp3298	1545019	460	4629371	10063.85	312	3076	14894	81815	121	299(65.00%)	277(60.22%)	150(32.61%)	0(0.00%)	0(0.00%)	26937	56	12839	128
	Yp3400	1910390	460	4515004	9815.23	346	3229	14416	69127	137	303(65.87%)	281(61.09%)	145(31.52%)	0(0.00%)	0(0.00%)	26726	56	12309	128
	Yp3457	4611370	460	4587284	9972.36	372	3846	15326	68608	149	310(67.39%)	284(61.74%)	156(33.91%)	0(0.00%)	0(0.00%)	25454	60	11820	134
	Yp3531	3365336	460	4616999	10036.95	353	3241	15326	66916	149	303(65.87%)	276(60.00%)	153(33.26%)	0(0.00%)	0(0.00%)	26965	58	12849	130
	Yp3795	1931298	460	4624245	10052.71	348	4289	15786	61619	133	314(68.26%)	290(63.04%)	159(34.57%)	0(0.00%)	0(0.00%)	25186	62	12382	139
	Yp3535	3880523	461	4542044	9852.59	366	3111	14312	66924	157	305(66.16%)	275(59.65%)	145(31.45%)	0(0.00%)	0(0.00%)	26973	56	11714	127
	Yp3475	3497048	462	4530892	9807.13	318	2992	14416	81838	137	302(65.37%)	279(60.39%)	146(31.60%)	0(0.00%)	0(0.00%)	26953	55	11814	127
	Yp3479	4877574	462	4627445	10016.11	368	3595	16185	61649	145	313(67.75%)	280(60.61%)	156(33.77%)	0(0.00%)	0(0.00%)	25943	60	12738	133
	Yp3735	1961082	462	4631915	10025.79	302	3283	14921	81838	137	300(64.94%)	279(60.39%)	153(33.12%)	0(0.00%)	0(0.00%)	26727	57	12730	130
	Yp3346	2492206	463	4622451	9983.70	333	2992	15627	61623	137	302(65.23%)	274(59.18%)	152(32.83%)	0(0.00%)	0(0.00%)	26726	58	13432	129
	Yp3637	2946463	463	4456109	9624.43	387	3854	15326	59723	149	318(68.68%)	295(63.71%)	152(32.83%)	0(0.00%)	0(0.00%)	24671	62	11570	137
	Yp3703	3420678	463	4622917	9984.70	357	3245	15330	63206	153	306(66.09%)	273(58.96%)	152(32.83%)	0(0.00%)	0(0.00%)	27258	57	12572	130
	Yp3655	2815910	464	4627798	9973.70	341	3117	15405	62323	145	308(66.38%)	276(59.48%)	155(33.41%)	0(0.00%)	0(0.00%)	26072	59	12968	131
	Yp3708	1660583	464	4531707	9766.61	357	3882	15310	61619	133	320(68.97%)	302(65.09%)	152(32.76%)	0(0.00%)	0(0.00%)	24636	62	11462	139
	Yp3793	2924108	464	4636061	9991.51	357	3846	15298	61641	149	311(67.03%)	284(61.21%)	153(32.97%)	0(0.00%)	0(0.00%)	26044	60	12470	134
	Yp3528	3150745	465	4613082	9920.61	318	3536	15616	66901	133	301(64.73%)	277(59.57%)	159(34.19%)	0(0.00%)	0(0.00%)	26027	59	12726	134
	Yp3715	1430062	465	4524933	9731.04	312	3532	14266	62728	129	307(66.02%)	287(61.72%)	150(32.26%)	0(0.00%)	0(0.00%)	25578	58	11550	133
	Yp3325	1836785	466	4534522	9730.73	312	3067	14266	62307	129	304(65.24%)	280(60.09%)	149(31.97%)	0(0.00%)	0(0.00%)	27478	57	12548	129
	Yp3447	2356935	466	4640633	9958.44	325	3229	14980	81838	137	309(66.31%)	285(61.16%)	153(32.83%)	0(0.00%)	0(0.00%)	26063	58	12556	132
	Yp3603	1307407	466	4431111	9508.82	282	2676	14396	67334	117	295(63.30%)	272(58.37%)	145(31.12%)	0(0.00%)	0(0.00%)	25422	56	12366	126
	Yp3623	3584834	466	4631473	9938.78	353	2972	16014	68606	153	305(65.45%)	275(59.01%)	155(33.26%)	0(0.00%)	0(0.00%)	26743	58	13910	129
	Yp3506	1393982	467	4519104	9676.88	312	3524	14830	61626	121	307(65.74%)	290(62.10%)	149(31.91%)	0(0.00%)	0(0.00%)	25426	58	11542	132
	Yp3768	2422510	467	4534317	9709.46	326	2960	14905	68602	141	300(64.24%)	270(57.82%)	149(31.91%)	0(0.00%)	0(0.00%)	26036	57	12964	128
	Yp3476	2832254	468	4645289	9925.83	372	4170	15204	61654	149	321(68.59%)	294(62.82%)	157(33.55%)	0(0.00%)	0(0.00%)	25605	62	11478	140
	Yp3587	2796522	468	4610844	9852.23	333	3044	15298	66916	149	303(64.74%)	273(58.33%)	150(32.05%)	0(0.00%)	0(0.00%)	26738	58	13282	128
	Yp3901	2783545	468	4637730	9909.68	358	3552	15758	61654	149	312(66.67%)	283(60.47%)	157(33.55%)	0(0.00%)	0(0.00%)	25605	61	12742	134
	Yp3398	2745744	469	4607353	9823.78	326	3233	14976	66908	141	310(66.10%)	280(59.70%)	155(33.05%)	0(0.00%)	0(0.00%)	25604	59	12560	133
	Yp3458	3786428	469	4442920	9473.18	318	2641	14202	62943	133	301(64.18%)	270(57.57%)	146(31.13%)	0(0.00%)	0(0.00%)	26028	56	11812	127
	Yp3511	2399824	469	4632248	9876.86	302	2956	15187	89116	137	300(63.97%)	273(58.21%)	154(32.84%)	0(0.00%)	0(0.00%)	26953	57	12960	129
	Yp3533	3117822	469	4359639	9295.61	317	2680	13270	68596	137	303(64.61%)	271(57.78%)	143(30.49%)	0(0.00%)	0(0.00%)	26031	54	11558	125
	Yp3630	4267029	469	4644396	9902.76	375	3111	15308	82123	157	314(66.95%)	281(59.91%)	154(32.84%)	0(0.00%)	0(0.00%)	26973	58	12980	131
	Yp3649	3160151	469	4637919	9888.95	335	3121	14931	68608	149	307(65.46%)	280(59.70%)	153(32.62%)	0(0.00%)	0(0.00%)	26044	57	12742	130
	Yp3652	2555643	469	4564455	9732.31	292	2687	14975	61625	133	295(62.90%)	270(57.57%)	154(32.84%)	0(0.00%)	0(0.00%)	25438	57	13428	128
	Yp3802	2557539	469	4637871	9888.85	354	3241	15133	61635	149	318(67.80%)	287(61.19%)	156(33.26%)	0(0.00%)	0(0.00%)	26044	60	12568	133
	Yp3473	3094103	470	4633258	9858.00	345	3095	15318	81844	141	313(66.60%)	279(59.36%)	153(32.55%)	0(0.00%)	0(0.00%)	26036	59	12734	132
	Yp3487	2911470	470	4612563	9813.96	305	2691	15286	68817	137	303(64.47%)	274(58.30%)	151(32.13%)	0(0.00%)	0(0.00%)	26064	58	13664	128
	Yp3656	3888514	470	4555569	9692.70	370	3100	15310	63217	161	317(67.45%)	284(60.43%)	152(32.34%)	0(0.00%)	0(0.00%)	26751	59	12754	131
	Yp3557	2824041	471	4614384	9796.99	302	2878	14900	66904	137	304(64.54%)	275(58.39%)	151(32.06%)	0(0.00%)	0(0.00%)	26726	57	13107	128
	Yp3766	1926606	471	4639173	9849.62	305	3105	15616	68831	133	308(65.39%)	283(60.08%)	155(32.91%)	0(0.00%)	0(0.00%)	25438	61	12726	134
	Yp3809	3232206	471	4605891	9778.96	353	3442	14931	61641	149	310(65.82%)	279(59.24%)	153(32.48%)	0(0.00%)	0(0.00%)	26044	59	11900	133
	Yp3819	3401855	471	4597090	9760.28	357	3004	14991	62309	149	309(65.61%)	278(59.02%)	152(32.27%)	0(0.00%)	0(0.00%)	26076	58	12972	130
	Yp3838	2574141	471	4637082	9845.18	358	3169	15632	61635	149	312(66.24%)	283(60.08%)	153(32.48%)	0(0.00%)	0(0.00%)	25829	60	12568	132
	Yp3432	3020191	472	4570589	9683.45	337	3088	14082	78161	149	311(65.89%)	278(58.90%)	152(32.20%)	0(0.00%)	0(0.00%)	26044	57	11900	131
	Yp3517	2738512	472	4540326	9619.33	358	3121	14899	63202	149	316(66.95%)	285(60.38%)	151(31.99%)	0(0.00%)	0(0.00%)	25605	60	11820	134
	Yp3308	1774686	473	4529900	9576.96	321	3105	12956	81832	133	314(66.38%)	289(61.10%)	145(30.66%)	0(0.00%)	0(0.00%)	26028	55	11175	131
	Yp3544	3359503	473	4638250	9806.03	354	3323	15780	63205	153	312(65.96%)	282(59.62%)	159(33.62%)	0(0.00%)	0(0.00%)	26048	62	12402	135
	Yp3686	2193700	473	4592129	9708.52	345	3203	14850	61621	141	317(67.02%)	286(60.47%)	152(32.14%)	0(0.00%)	0(0.00%)	26036	59	11810	133
	Yp3704	2251241	473	4554770	9629.53	317	3099	14424	63217	145	308(65.12%)	274(57.93%)	154(32.56%)	0(0.00%)	0(0.00%)	26040	58	12394	132
	Yp3761	2333558	473	4634609	9798.33	322	3076	15203	62315	137	304(64.27%)	278(58.77%)	152(32.14%)	0(0.00%)	0(0.00%)	26951	58	13270	130
	Yp3329	2275236	474	4543852	9586.19	322	2627	13894	71889	137	305(64.35%)	278(58.65%)	147(31.01%)	0(0.00%)	0(0.00%)	26953	55	12370	127
	Yp3413	2928968	474	4644051	9797.58	346	3080	14912	61627	141	314(66.24%)	285(60.13%)	156(32.91%)	0(0.00%)	0(0.00%)	25821	60	12390	134
	Yp3619	2907324	474	4630833	9769.69	357	3552	14981	61635	149	316(66.67%)	286(60.34%)	158(33.33%)	0(0.00%)	0(0.00%)	25381	61	11820	137
	Yp3765	2313658	474	4625590	9758.63	329	2960	15318	62319	141	313(66.03%)	282(59.49%)	155(32.70%)	0(0.00%)	0(0.00%)	25821	59	12734	133
	Yp3470	3871802	475	4578132	9638.17	286	2672	14408	81826	129	299(62.95%)	274(57.68%)	150(31.58%)	0(0.00%)	0(0.00%)	26718	56	12548	127
	Yp3519	3143757	475	4629904	9747.17	320	3657	14292	62315	137	313(65.89%)	289(60.84%)	155(32.63%)	0(0.00%)	0(0.00%)	25817	59	11466	137
	Yp3678	2199524	475	4626289	9739.56	329	2996	15290	62319	141	311(65.47%)	281(59.16%)	153(32.21%)	0(0.00%)	0(0.00%)	26036	59	12734	131
	Yp3788	2284741	475	4537611	9552.87	286	2672	14062	81826	129	298(62.74%)	273(57.47%)	150(31.58%)	0(0.00%)	0(0.00%)	26056	56	12378	128
	Yp3815	2401556	475	4630950	9749.37	324	3087	14903	61619	133	308(64.84%)	283(59.58%)	152(32.00%)	0(0.00%)	0(0.00%)	25589	58	11829	132
	Yp3340	1794871	476	4580598	9623.11	312	3442	14965	62299	121	314(65.97%)	291(61.13%)	158(33.19%)	0(0.00%)	0(0.00%)	24643	61	11804	139
	Yp3489	3153309	476	4629754	9726.37	318	3169	14976	61219	133	311(65.34%)	287(60.29%)	156(32.77%)	0(0.00%)	0(0.00%)	25813	60	12382	134
	Yp3507	2379157	476	4563573	9587.34	302	2832	14975	68596	137	304(63.87%)	274(57.56%)	153(32.14%)	0(0.00%)	0(0.00%)	26032	59	12730	130
	Yp3524	2709371	476	4527310	9511.16	290	2878	13668	81820	125	308(64.71%)	281(59.03%)	147(30.88%)	0(0.00%)	0(0.00%)	26926	56	11809	128
	Yp3648	2154926	476	4606155	9676.80	326	3080	14977	61627	141	312(65.55%)	282(59.24%)	156(32.77%)	0(0.00%)	0(0.00%)	26730	60	12734	132
	Yp3753	1864148	476	4531973	9520.95	321	3032	14416	62315	137	314(65.97%)	285(59.87%)	152(31.93%)	0(0.00%)	0(0.00%)	25442	59	11833	134
	Yp3817	2942735	476	4629343	9725.51	350	3121	15311	63202	149	315(66.18%)	285(59.87%)	156(32.77%)	0(0.00%)	0(0.00%)	25454	61	12927	136
	Yp3438	2945749	477	4536409	9510.29	376	3176	14218	61654	149	320(67.09%)	288(60.38%)	152(31.87%)	0(0.00%)	0(0.00%)	25947	59	11478	135
	Yp3465	4607624	477	4641564	9730.74	317	2952	14971	74959	133	304(63.73%)	278(58.28%)	154(32.29%)	0(0.00%)	0(0.00%)	26059	58	12726	131
	Yp3701	2587663	477	4626093	9698.31	302	2691	14976	62315	137	301(63.10%)	274(57.44%)	153(32.08%)	0(0.00%)	0(0.00%)	26953	58	13432	129
	Yp3752	1812339	478	4631209	9688.72	317	3028	14505	82794	133	303(63.39%)	279(58.37%)	154(32.22%)	0(0.00%)	0(0.00%)	26028	58	11969	132
	Yp3981	1197754	478	4521656	9459.53	306	3818	14258	66888	121	320(66.95%)	298(62.34%)	158(33.05%)	0(0.00%)	0(0.00%)	24737	63	11049	142
	Yp3352	2042968	479	4528575	9454.23	290	2676	14288	61638	133	300(62.63%)	276(57.62%)	149(31.11%)	0(0.00%)	0(0.00%)	26028	58	12382	129
	Yp3455	2757092	479	4631718	9669.56	328	3036	14850	61646	141	305(63.67%)	279(58.25%)	154(32.15%)	0(0.00%)	0(0.00%)	25821	60	12734	133
	Yp3570	2446973	479	4568349	9537.26	302	2627	14845	62303	137	307(64.09%)	274(57.20%)	149(31.11%)	0(0.00%)	0(0.00%)	26727	57	12730	129
	Yp3867	2454860	479	4632319	9670.81	294	2645	14973	68596	137	301(62.84%)	273(56.99%)	151(31.52%)	0(0.00%)	0(0.00%)	27242	57	13748	127
	Yp3949	1629328	479	4630398	9666.80	338	3523	14965	81830	133	317(66.18%)	291(60.75%)	153(31.94%)	0(0.00%)	0(0.00%)	25994	60	11812	135
	Yp3682	1090539	480	4556036	9491.74	308	3615	13965	61604	117	326(67.92%)	300(62.50%)	152(31.67%)	0(0.00%)	0(0.00%)	24487	61	11446	139
	Yp3813	3113481	480	4617213	9619.19	334	2968	14982	68608	149	313(65.21%)	283(58.96%)	157(32.71%)	0(0.00%)	0(0.00%)	25454	60	12972	134
	Yp3201	2121715	481	4559606	9479.43	313	3515	14280	68866	125	323(67.15%)	299(62.16%)	152(31.60%)	0(0.00%)	0(0.00%)	24330	60	11454	137
	Yp3322	2316231	481	4635826	9637.89	302	2878	14846	62315	137	308(64.03%)	281(58.42%)	155(32.22%)	0(0.00%)	0(0.00%)	25817	58	12556	132
	Yp3372	2362429	481	4642464	9651.69	325	3091	14925	61629	137	313(65.07%)	290(60.29%)	156(32.43%)	0(0.00%)	0(0.00%)	25442	61	12556	135
	Yp3387	1719037	481	4580019	9521.87	326	3515	14206	81807	125	321(66.74%)	297(61.75%)	153(31.81%)	0(0.00%)	0(0.00%)	24485	59	11295	138
	Yp3808	2628933	481	4580279	9522.41	353	3121	14858	63204	149	318(66.11%)	288(59.88%)	154(32.02%)	0(0.00%)	0(0.00%)	25001	61	11820	136
	Yp3811	1981119	481	4600602	9564.66	317	2680	14271	81837	137	310(64.45%)	281(58.42%)	150(31.19%)	0(0.00%)	0(0.00%)	26727	57	12730	130
	Yp3848	2713134	481	4620076	9605.15	317	2703	14981	61654	149	311(64.66%)	280(58.21%)	151(31.39%)	0(0.00%)	0(0.00%)	26044	59	12972	131
	Yp3204	1869961	482	4628797	9603.31	317	3225	14294	61625	133	313(64.94%)	292(60.58%)	154(31.95%)	0(0.00%)	0(0.00%)	25186	59	11557	135
	Yp3484	3702421	482	4565132	9471.23	356	3304	14974	61645	141	323(67.01%)	292(60.58%)	157(32.57%)	0(0.00%)	0(0.00%)	24583	63	11509	139
	Yp3499	2537692	482	4646907	9640.89	330	2886	14300	63198	145	316(65.56%)	282(58.51%)	154(31.95%)	0(0.00%)	0(0.00%)	26072	59	12394	133
	Yp3555	1748492	482	4530964	9400.34	302	2472	14274	66904	137	305(63.28%)	273(56.64%)	153(31.74%)	0(0.00%)	0(0.00%)	26064	58	12556	130
	Yp3639	2450757	482	4623947	9593.25	317	2988	15118	61625	133	309(64.11%)	289(59.96%)	154(31.95%)	0(0.00%)	0(0.00%)	25943	60	12726	134
	Yp3786	2597009	482	4548287	9436.28	346	2886	14300	62323	145	317(65.77%)	283(58.71%)	156(32.37%)	0(0.00%)	0(0.00%)	25198	61	11818	135
	Yp3192	1927009	483	4618350	9561.80	316	3528	14280	62303	125	315(65.22%)	293(60.66%)	156(32.30%)	0(0.00%)	0(0.00%)	25178	61	11490	138
	Yp3248	2231940	483	4637795	9602.06	312	3443	14276	78134	121	322(66.67%)	302(62.53%)	154(31.88%)	0(0.00%)	0(0.00%)	25424	59	11450	137
	Yp3474	4098956	483	4531707	9382.42	285	2641	14138	61638	133	308(63.77%)	280(57.97%)	148(30.64%)	0(0.00%)	0(0.00%)	26028	57	11812	130
	Yp3478	3090035	483	4577165	9476.53	334	2890	14428	63204	149	316(65.42%)	282(58.39%)	152(31.47%)	0(0.00%)	0(0.00%)	25947	60	12398	133
	Yp3522	2643569	483	4611173	9546.94	314	3024	14838	68588	129	313(64.80%)	284(58.80%)	158(32.71%)	0(0.00%)	0(0.00%)	25937	59	11802	135
	Yp3624	2186536	484	4454861	9204.26	306	2649	12734	62319	141	311(64.26%)	280(57.85%)	143(29.55%)	0(0.00%)	0(0.00%)	25939	57	11470	129
	Yp3845	2452511	484	4634148	9574.69	305	2836	14894	61646	141	309(63.84%)	280(57.85%)	152(31.40%)	0(0.00%)	0(0.00%)	26730	59	12964	131
	Yp3851	1917203	484	4633106	9572.53	294	2645	14070	76976	137	306(63.22%)	279(57.64%)	147(30.37%)	0(0.00%)	0(0.00%)	27242	56	12556	128
	Yp3342	1559415	485	4417063	9107.35	282	2460	14006	61611	125	303(62.47%)	278(57.32%)	147(30.31%)	0(0.00%)	0(0.00%)	25430	58	12374	129
	Yp3364	1863941	485	4521176	9322.01	314	2882	14198	68805	129	310(63.92%)	286(58.97%)	149(30.72%)	0(0.00%)	0(0.00%)	24981	58	11550	132
	Yp3696	1978243	485	4527966	9336.01	350	2882	14910	61627	141	322(66.39%)	289(59.59%)	150(30.93%)	0(0.00%)	0(0.00%)	25914	61	11816	134
	Yp3746	1696698	485	4529495	9339.16	318	3072	14066	61219	133	312(64.33%)	286(58.97%)	151(31.13%)	0(0.00%)	0(0.00%)	25186	60	11501	136
	Yp3810	1969375	485	4534405	9349.29	321	2663	13894	81837	137	310(63.92%)	281(57.94%)	148(30.52%)	0(0.00%)	0(0.00%)	25935	57	11833	130
	Yp3822	3675510	485	4649376	9586.34	334	2918	14304	63202	149	313(64.54%)	282(58.14%)	154(31.75%)	0(0.00%)	0(0.00%)	26044	59	11900	133
	Yp3274	1896621	486	4624609	9515.66	336	3559	15274	81820	125	331(68.11%)	301(61.93%)	162(33.33%)	0(0.00%)	0(0.00%)	23890	64	11146	144
	Yp3448	2498469	486	4634567	9536.15	350	2960	14420	61646	141	319(65.64%)	289(59.47%)	156(32.10%)	0(0.00%)	0(0.00%)	25597	61	11892	136
	Yp3234	1893278	487	4608608	9463.26	366	3716	14412	61619	133	330(67.76%)	305(62.63%)	153(31.42%)	0(0.00%)	0(0.00%)	24493	60	11181	141
	Yp3439	3144851	487	4634192	9515.79	326	2881	14288	78145	133	317(65.09%)	285(58.52%)	155(31.83%)	0(0.00%)	0(0.00%)	26060	58	11829	134
	Yp3463	3244826	487	4625235	9497.40	302	2691	14895	61648	137	307(63.04%)	278(57.08%)	154(31.62%)	0(0.00%)	0(0.00%)	25935	59	12730	133
	Yp3472	2363060	487	4632940	9513.22	305	2680	14846	62315	137	312(64.07%)	284(58.32%)	153(31.42%)	0(0.00%)	0(0.00%)	26032	60	12730	133
	Yp3498	1752546	487	4631571	9510.41	317	3105	14412	61638	133	315(64.68%)	286(58.73%)	155(31.83%)	0(0.00%)	0(0.00%)	25438	60	11812	136
	Yp3521	2354213	487	4626926	9500.87	306	2882	14420	62319	141	313(64.27%)	282(57.91%)	155(31.83%)	0(0.00%)	0(0.00%)	25939	59	12318	134
	Yp3565	1829489	487	4607374	9460.73	296	2645	13998	66904	137	309(63.45%)	282(57.91%)	150(30.80%)	0(0.00%)	0(0.00%)	26726	56	12730	129
	Yp3763	1428705	487	4468307	9175.17	299	2651	13421	68862	125	311(63.86%)	284(58.32%)	147(30.18%)	0(0.00%)	0(0.00%)	25581	57	11146	132
	Yp3860	1414575	487	4490874	9221.51	266	3052	14110	81802	113	314(64.48%)	294(60.37%)	149(30.60%)	0(0.00%)	0(0.00%)	23789	59	11534	135
	Yp3316	1861484	488	4502844	9227.14	285	2464	13424	62307	129	305(62.50%)	279(57.17%)	147(30.12%)	0(0.00%)	0(0.00%)	26024	57	11825	129
	Yp3592	1691667	488	4542105	9307.59	285	2637	14415	66896	129	304(62.30%)	277(56.76%)	154(31.56%)	0(0.00%)	0(0.00%)	25182	60	12722	133
	Yp3731	1372489	488	4517814	9257.82	282	2878	14058	61611	125	317(64.96%)	295(60.45%)	154(31.56%)	0(0.00%)	0(0.00%)	24647	61	11389	138
	Yp3787	911832	488	4292710	8796.54	293	3157	12889	81790	105	325(66.60%)	299(61.27%)	144(29.51%)	0(0.00%)	0(0.00%)	22724	60	10623	139
	Yp3854	2272730	488	4539299	9301.84	318	2840	13440	61650	145	316(64.75%)	284(58.20%)	150(30.74%)	0(0.00%)	0(0.00%)	25943	58	11513	133
	Yp3856	1785422	488	4637008	9502.07	294	3063	14284	61634	129	311(63.73%)	289(59.22%)	153(31.35%)	0(0.00%)	0(0.00%)	25592	59	11550	136
	Yp3518	2228302	489	4615514	9438.68	285	3017	14280	81827	125	313(64.01%)	289(59.10%)	155(31.70%)	0(0.00%)	0(0.00%)	25581	60	11493	135
	Yp3747	1848125	489	4625813	9459.74	290	2588	14900	62311	133	302(61.76%)	274(56.03%)	155(31.70%)	0(0.00%)	0(0.00%)	25941	60	13266	131
	Yp3297	1993621	490	4630507	9450.01	311	2683	13740	81826	129	309(63.06%)	285(58.16%)	151(30.82%)	0(0.00%)	0(0.00%)	26024	57	11954	131
	Yp3801	1024002	490	4526413	9237.58	272	2854	14182	61599	113	314(64.08%)	292(59.59%)	152(31.02%)	0(0.00%)	0(0.00%)	25418	60	11534	135
	Yp3299	1786684	491	4540317	9247.08	286	2683	13896	68824	129	311(63.34%)	287(58.45%)	148(30.14%)	0(0.00%)	0(0.00%)	25585	57	11497	132
	Yp3435	2522850	491	4471770	9107.47	266	2372	13890	68592	133	300(61.10%)	272(55.40%)	149(30.35%)	0(0.00%)	0(0.00%)	25931	58	12552	128
	Yp3567	1465417	491	4612792	9394.69	317	3225	14914	77136	133	328(66.80%)	302(61.51%)	155(31.57%)	0(0.00%)	0(0.00%)	24698	63	11656	141
	Yp3829	1105295	491	4596164	9360.82	296	3173	14250	81801	113	314(63.95%)	296(60.29%)	156(31.77%)	0(0.00%)	0(0.00%)	25198	61	11799	138
	Yp3231	1361336	492	4427773	8999.54	277	2480	14058	61618	125	306(62.20%)	283(57.52%)	148(30.08%)	0(0.00%)	0(0.00%)	24568	58	11808	132
	Yp3332	1970047	492	4626299	9403.05	290	2588	14202	71885	133	305(61.99%)	279(56.71%)	156(31.71%)	0(0.00%)	0(0.00%)	25750	59	12726	133
	Yp3370	2533065	492	4641774	9434.50	292	2659	14412	68592	133	313(63.62%)	286(58.13%)	154(31.30%)	0(0.00%)	0(0.00%)	25803	60	12726	133
	Yp3508	1765480	492	4585527	9320.18	272	3067	13724	78133	113	319(64.84%)	296(60.16%)	150(30.49%)	0(0.00%)	0(0.00%)	25418	59	11057	137
	Yp3527	3028574	492	4635164	9421.07	357	3434	14678	61267	141	333(67.68%)	305(61.99%)	160(32.52%)	0(0.00%)	0(0.00%)	24501	64	11509	143
	Yp3847	1607143	492	4560588	9269.49	313	3726	13424	61628	129	326(66.26%)	300(60.98%)	153(31.10%)	0(0.00%)	0(0.00%)	24703	62	10797	143
	Yp3947	2149416	492	4633545	9417.77	322	3229	13894	81838	137	322(65.45%)	293(59.55%)	153(31.10%)	0(0.00%)	0(0.00%)	25179	60	11502	138
	Yp3309	1938056	493	4626818	9385.03	318	2663	14292	62315	137	312(63.29%)	286(58.01%)	155(31.44%)	0(0.00%)	0(0.00%)	26064	60	12556	134
	Yp3334	2312137	493	4643428	9418.72	317	2691	14846	61622	137	316(64.10%)	287(58.22%)	157(31.85%)	0(0.00%)	0(0.00%)	25817	60	12556	135
	Yp3396	1750578	493	4504067	9136.04	286	2584	13859	66897	129	304(61.66%)	278(56.39%)	149(30.22%)	0(0.00%)	0(0.00%)	25592	57	11550	131
	Yp3485	2549918	493	4621573	9374.39	277	2683	14284	61633	129	305(61.87%)	281(57.00%)	154(31.24%)	0(0.00%)	0(0.00%)	25585	59	11825	133
	Yp3504	2338974	493	4615653	9362.38	286	3101	15228	61215	129	315(63.89%)	288(58.42%)	160(32.45%)	0(0.00%)	0(0.00%)	24640	64	11825	140
	Yp3659	3493430	493	4636331	9404.32	308	2657	14304	61641	149	313(63.49%)	284(57.61%)	156(31.64%)	0(0.00%)	0(0.00%)	25846	59	12435	134
	Yp3338	1956572	494	4631808	9376.13	290	2641	14288	81832	133	308(62.35%)	278(56.28%)	156(31.58%)	0(0.00%)	0(0.00%)	25813	59	12382	134
	Yp3866	1452448	494	4523186	9156.25	277	2652	14062	61634	129	307(62.15%)	282(57.09%)	152(30.77%)	0(0.00%)	0(0.00%)	25368	59	11825	133
	Yp3899	1957507	494	4532221	9174.54	305	2676	13890	59849	133	313(63.36%)	284(57.49%)	150(30.36%)	0(0.00%)	0(0.00%)	25589	59	11462	134
	Yp3330	2062220	495	4619831	9332.99	260	2633	14403	62303	125	307(62.02%)	280(56.57%)	157(31.72%)	0(0.00%)	0(0.00%)	25178	60	12718	135
	Yp3349	1618443	495	4634270	9362.16	317	3221	14284	78158	129	328(66.26%)	309(62.42%)	158(31.92%)	0(0.00%)	0(0.00%)	24326	62	11333	142
	Yp3706	1325328	495	4625728	9344.91	272	2656	14182	62260	113	318(64.24%)	293(59.19%)	154(31.11%)	0(0.00%)	0(0.00%)	25418	59	11809	135
	Yp3709	2111599	495	4644436	9382.70	296	2492	14206	61623	137	310(62.63%)	280(56.57%)	154(31.11%)	0(0.00%)	0(0.00%)	26726	58	12960	132
	Yp3404	2323548	496	4615447	9305.34	301	2663	13710	66904	137	318(64.11%)	287(57.86%)	154(31.05%)	0(0.00%)	0(0.00%)	25817	59	12261	134
	Yp3466	3561984	496	4630463	9335.61	290	2659	14202	68592	133	316(63.71%)	289(58.27%)	150(30.24%)	0(0.00%)	0(0.00%)	26028	58	11829	132
	Yp3665	3414116	496	4520772	9114.46	330	2699	13278	63198	145	325(65.52%)	288(58.06%)	152(30.65%)	0(0.00%)	0(0.00%)	25198	59	11513	135
	Yp3327	2049089	497	4628910	9313.70	261	2655	14284	68824	129	306(61.57%)	283(56.94%)	154(30.99%)	0(0.00%)	0(0.00%)	25927	59	12548	133
	Yp3337	1855504	497	4624632	9305.09	285	2659	13744	71885	133	305(61.37%)	281(56.54%)	154(30.99%)	0(0.00%)	0(0.00%)	25702	59	11812	133
	Yp3399	2312964	497	4556935	9168.88	261	2351	13891	66900	133	303(60.97%)	274(55.13%)	155(31.19%)	0(0.00%)	0(0.00%)	26027	59	12177	132
	Yp3491	2303168	497	4532200	9119.11	282	2554	13420	93357	125	314(63.18%)	281(56.54%)	152(30.58%)	0(0.00%)	0(0.00%)	25421	59	11546	133
	Yp3496	2385624	497	4627940	9311.75	284	2633	14194	68799	125	313(62.98%)	283(56.94%)	155(31.19%)	0(0.00%)	0(0.00%)	25581	58	11817	134
	Yp3660	3356488	497	4653858	9363.90	366	3219	14226	61643	157	331(66.60%)	298(59.96%)	152(30.58%)	0(0.00%)	0(0.00%)	25462	62	11522	139
	Yp3850	2242797	497	4632911	9321.75	285	2627	13894	62315	137	313(62.98%)	285(57.34%)	153(30.78%)	0(0.00%)	0(0.00%)	25935	59	12292	133
	Yp3500	2003974	498	4528685	9093.74	282	2633	13420	93364	125	313(62.85%)	286(57.43%)	151(30.32%)	0(0.00%)	0(0.00%)	25364	58	11493	133
	Yp3707	1601650	498	4576773	9190.31	285	3067	13885	81826	129	321(64.46%)	293(58.84%)	156(31.33%)	0(0.00%)	0(0.00%)	24489	62	11494	140
	Yp3774	1381143	498	4500422	9036.99	262	2368	13262	61215	129	306(61.45%)	282(56.63%)	150(30.12%)	0(0.00%)	0(0.00%)	26024	57	11825	131
	Yp3186	1869571	499	4631353	9281.27	298	2676	13890	82794	133	312(62.53%)	285(57.11%)	149(29.86%)	0(0.00%)	0(0.00%)	26027	58	11829	132
	Yp3358	1864740	499	4621561	9261.65	313	2870	14284	61610	129	314(62.93%)	287(57.52%)	157(31.46%)	0(0.00%)	0(0.00%)	24981	61	11825	137
	Yp3503	2042169	499	4525907	9069.95	281	2099	13900	61638	133	307(61.52%)	278(55.71%)	149(29.86%)	0(0.00%)	0(0.00%)	25438	58	12382	130
	Yp3512	2215729	499	4624570	9267.68	298	2675	13883	68783	121	315(63.13%)	288(57.72%)	153(30.66%)	0(0.00%)	0(0.00%)	25801	59	11489	136
	Yp3520	2391889	499	4635541	9289.66	317	2960	14420	61646	141	322(64.53%)	287(57.52%)	159(31.86%)	0(0.00%)	0(0.00%)	25194	64	11938	140
	Yp3580	1038033	499	4464004	8945.90	297	2882	13870	59687	113	323(64.73%)	301(60.32%)	153(30.66%)	0(0.00%)	0(0.00%)	23257	62	11492	139
	Yp3453	2610061	500	4595940	9191.88	309	2651	14058	68843	125	323(64.60%)	287(57.40%)	157(31.40%)	0(0.00%)	0(0.00%)	25364	60	11546	137
	Yp3464	1940701	500	4631758	9263.52	292	2588	14202	61644	133	313(62.60%)	285(57.00%)	150(30.00%)	0(0.00%)	0(0.00%)	26060	59	12552	132
	Yp3722	1873507	500	4627738	9255.48	259	2615	14086	61604	125	310(62.00%)	284(56.80%)	158(31.60%)	0(0.00%)	0(0.00%)	25430	60	12544	135
	Yp3191	2317646	501	4625422	9232.38	311	3286	13732	61607	121	327(65.27%)	303(60.48%)	153(30.54%)	0(0.00%)	0(0.00%)	24624	60	10767	141
	Yp3382	1702556	501	4638121	9257.73	314	3322	13850	62307	129	330(65.87%)	306(61.08%)	155(30.94%)	0(0.00%)	0(0.00%)	24349	62	11150	141
	Yp3431	3546052	501	4629751	9241.02	285	2505	13740	68805	129	310(61.88%)	279(55.69%)	151(30.14%)	0(0.00%)	0(0.00%)	26718	57	11801	131
	Yp3597	1536558	501	4611490	9204.57	285	2637	14284	66896	129	309(61.68%)	281(56.09%)	159(31.74%)	0(0.00%)	0(0.00%)	25182	62	11825	137
	Yp3306	2298169	502	4622266	9207.70	261	2095	14010	68824	129	309(61.55%)	281(55.98%)	155(30.88%)	0(0.00%)	0(0.00%)	26024	58	12722	132
	Yp3440	2564056	502	4491386	8946.98	264	1954	12552	61638	133	307(61.16%)	276(54.98%)	146(29.08%)	0(0.00%)	0(0.00%)	25589	57	11554	129
	Yp3515	2469507	502	4612627	9188.50	290	2659	13428	61638	133	318(63.35%)	293(58.37%)	149(29.68%)	0(0.00%)	0(0.00%)	25813	58	11462	135
	Yp3558	2519905	502	4628418	9219.96	294	2376	14206	68596	137	316(62.95%)	286(56.97%)	156(31.08%)	0(0.00%)	0(0.00%)	25935	59	12386	135
	Yp3843	1592821	502	4528581	9021.08	277	2619	13425	61634	129	313(62.35%)	284(56.57%)	153(30.48%)	0(0.00%)	0(0.00%)	25182	60	11494	136
	Yp3542	2775944	503	4600717	9146.55	305	2988	13744	61259	133	322(64.02%)	291(57.85%)	156(31.01%)	0(0.00%)	0(0.00%)	25438	61	11498	138
	Yp3292	2427477	504	4638587	9203.55	273	2651	13420	61604	125	316(62.70%)	290(57.54%)	156(30.95%)	0(0.00%)	0(0.00%)	25588	60	11493	136
	Yp3411	2100461	504	4534435	8996.89	286	2574	13256	61625	133	315(62.50%)	285(56.55%)	152(30.16%)	0(0.00%)	0(0.00%)	24986	59	11181	136
	Yp3892	1771426	504	4532703	8993.46	292	2641	13428	63181	133	320(63.49%)	292(57.94%)	152(30.16%)	0(0.00%)	0(0.00%)	24585	61	11340	137
	Yp3386	2241627	505	4644411	9196.85	302	2680	13754	61624	137	323(63.96%)	294(58.22%)	156(30.89%)	0(0.00%)	0(0.00%)	25442	61	11558	138
	Yp3412	2233298	505	4634143	9176.52	322	2645	13750	61623	137	333(65.94%)	301(59.60%)	153(30.30%)	0(0.00%)	0(0.00%)	25817	60	11502	136
	Yp3509	2437739	505	4627348	9163.07	272	2870	13740	78145	129	320(63.37%)	295(58.42%)	158(31.29%)	0(0.00%)	0(0.00%)	23805	60	11458	139
	Yp3482	2326190	506	4632308	9154.76	290	2687	13428	68811	133	320(63.24%)	292(57.71%)	157(31.03%)	0(0.00%)	0(0.00%)	24804	61	11154	140
	Yp3839	2314179	506	4615413	9121.37	298	2480	13452	62311	133	315(62.25%)	287(56.72%)	154(30.43%)	0(0.00%)	0(0.00%)	25186	59	11612	135
	Yp3683	1753733	507	4567810	9009.49	262	2464	12952	61615	129	313(61.74%)	282(55.62%)	153(30.18%)	0(0.00%)	0(0.00%)	26024	58	11550	134
	Yp3725	1117876	507	4622318	9117.00	286	3013	13380	68528	121	329(64.89%)	304(59.96%)	153(30.18%)	0(0.00%)	0(0.00%)	24263	60	11080	142
	Yp3931	1519206	507	4628297	9128.79	294	3083	14364	61255	129	327(64.50%)	305(60.16%)	155(30.57%)	0(0.00%)	0(0.00%)	25182	63	11494	141
	Yp3224	1821397	508	4527196	8911.80	282	2364	13258	93588	125	321(63.19%)	294(57.87%)	152(29.92%)	0(0.00%)	0(0.00%)	24485	58	11454	135
	Yp3331	1660538	508	4508539	8875.08	262	2584	12722	61615	129	315(62.01%)	284(55.91%)	150(29.53%)	0(0.00%)	0(0.00%)	25182	60	11458	135
	Yp3481	2367767	508	4640344	9134.54	259	2463	13886	61634	129	308(60.63%)	283(55.71%)	156(30.71%)	0(0.00%)	0(0.00%)	25585	61	11825	135
	Yp3278	2325912	510	4563411	8947.86	277	2380	13736	78135	125	322(63.14%)	292(57.25%)	156(30.59%)	0(0.00%)	0(0.00%)	24568	60	11800	137
	Yp3335	1555390	510	4513773	8850.54	259	2633	12718	71877	125	316(61.96%)	292(57.25%)	151(29.61%)	0(0.00%)	0(0.00%)	24647	59	11143	138
	Yp3742	1632715	510	4643149	9104.21	298	2641	14066	68592	133	319(62.55%)	292(57.25%)	158(30.98%)	0(0.00%)	0(0.00%)	25186	63	11829	140
	Yp3757	1540631	510	4508591	8840.37	261	2343	12718	81820	125	314(61.57%)	284(55.69%)	150(29.41%)	0(0.00%)	0(0.00%)	25244	58	11808	133
	Yp3356	1791921	511	4597261	8996.60	282	2633	13736	61611	125	322(63.01%)	298(58.32%)	154(30.14%)	0(0.00%)	0(0.00%)	24978	60	11454	138
	Yp3534	2280839	511	4618239	9037.65	297	2380	13436	66908	141	317(62.04%)	288(56.36%)	152(29.75%)	0(0.00%)	0(0.00%)	25821	60	11816	135
	Yp3621	1428005	511	4630704	9062.04	306	2672	14062	62307	129	327(63.99%)	296(57.93%)	155(30.33%)	0(0.00%)	0(0.00%)	24632	61	11550	139
	Yp3780	1141169	511	4625249	9051.37	285	2611	14054	61607	121	319(62.43%)	290(56.75%)	159(31.12%)	0(0.00%)	0(0.00%)	24643	62	11817	139
	Yp3495	1650709	512	4640641	9063.75	286	2405	13424	61634	129	322(62.89%)	293(57.23%)	155(30.27%)	0(0.00%)	0(0.00%)	25585	60	11662	136
	Yp3834	1637882	512	4532454	8852.45	285	2347	12378	68824	129	320(62.50%)	288(56.25%)	150(29.30%)	0(0.00%)	0(0.00%)	24982	59	11458	135
	Yp3408	1727792	513	4567953	8904.39	261	2298	13736	61611	125	312(60.82%)	288(56.14%)	153(29.82%)	0(0.00%)	0(0.00%)	24978	61	12009	135
	Yp3545	1564021	513	4633438	9032.04	289	2676	13428	61259	133	320(62.38%)	294(57.31%)	153(29.82%)	0(0.00%)	0(0.00%)	25438	60	11986	135
	Yp3568	1360233	513	4499113	8770.20	294	2603	12626	81802	113	333(64.91%)	305(59.45%)	152(29.63%)	0(0.00%)	0(0.00%)	23193	63	11057	142
	Yp3824	1916091	513	4527317	8825.18	254	2034	12714	61601	121	311(60.62%)	284(55.36%)	149(29.04%)	0(0.00%)	0(0.00%)	25929	59	11601	133
	Yp3833	1284606	513	4583878	8935.43	258	2343	12718	61611	125	314(61.21%)	288(56.14%)	152(29.63%)	0(0.00%)	0(0.00%)	25430	58	11821	132
	Yp3638	1355103	514	4632830	9013.29	285	2244	13740	62307	129	312(60.70%)	285(55.45%)	157(30.54%)	0(0.00%)	0(0.00%)	25799	61	11825	135
	Yp3755	1515865	514	4626137	9000.27	285	2576	13416	61607	121	322(62.65%)	296(57.59%)	153(29.77%)	0(0.00%)	0(0.00%)	25174	61	11489	137
	Yp3754	1394889	515	4627611	8985.65	281	2679	13736	61611	125	327(63.50%)	303(58.83%)	156(30.29%)	0(0.00%)	0(0.00%)	24562	64	11454	142
	Yp3185	2185023	516	4640366	8992.96	286	2683	13262	62938	129	330(63.95%)	304(58.91%)	153(29.65%)	0(0.00%)	0(0.00%)	24489	61	11084	141
	Yp3362	1916317	516	4470201	8663.18	277	2228	12378	61621	129	320(62.02%)	290(56.20%)	149(28.88%)	0(0.00%)	0(0.00%)	24651	59	11462	134
	Yp3543	1696700	516	4630839	8974.49	286	2882	13664	61254	129	334(64.73%)	306(59.30%)	156(30.23%)	0(0.00%)	0(0.00%)	24489	63	11458	142
	Yp3497	2153808	517	4602269	8901.87	259	2480	13258	61630	125	323(62.48%)	292(56.48%)	155(29.98%)	0(0.00%)	0(0.00%)	24637	60	11454	138
	Yp3247	2106321	518	4642191	8961.76	371	3151	13744	61619	133	357(68.92%)	324(62.55%)	162(31.27%)	0(0.00%)	0(0.00%)	22235	66	10723	153
	Yp3272	1666822	518	4580303	8842.28	277	3063	13246	61599	113	339(65.44%)	311(60.04%)	158(30.50%)	0(0.00%)	0(0.00%)	23170	64	10895	148
	Yp3541	2453082	518	4568292	8819.10	281	2343	12544	66892	125	325(62.74%)	295(56.95%)	153(29.54%)	0(0.00%)	0(0.00%)	25430	58	11405	136
	Yp3277	2232597	519	4577804	8820.43	284	2633	13736	59699	125	329(63.39%)	300(57.80%)	158(30.44%)	0(0.00%)	0(0.00%)	24485	63	11084	143
	Yp3291	2060781	519	4538075	8743.88	270	2360	12714	61593	121	316(60.89%)	290(55.88%)	150(28.90%)	0(0.00%)	0(0.00%)	25598	59	11489	135
	Yp3951	1414534	519	4628724	8918.54	310	2615	12544	82090	125	333(64.16%)	298(57.42%)	153(29.48%)	0(0.00%)	0(0.00%)	25430	60	11167	140
	Yp3393	1854918	523	4515481	8633.81	252	1710	12722	66896	129	313(59.85%)	283(54.11%)	152(29.06%)	0(0.00%)	0(0.00%)	25182	59	11825	133
	Yp3461	4003976	523	4643057	8877.74	276	2232	13662	61638	133	319(60.99%)	287(54.88%)	159(30.40%)	0(0.00%)	0(0.00%)	24493	62	11804	139
	Yp3502	1255153	523	4536053	8673.14	246	2335	12366	61622	117	318(60.80%)	294(56.21%)	152(29.06%)	0(0.00%)	0(0.00%)	24306	60	11054	138
	Yp3548	2477514	523	4634823	8861.99	297	2623	14202	61259	133	330(63.10%)	301(57.55%)	156(29.83%)	0(0.00%)	0(0.00%)	24576	64	11884	140
	Yp3799	883523	523	4609564	8813.70	235	2609	13396	68315	101	335(64.05%)	305(58.32%)	155(29.64%)	0(0.00%)	0(0.00%)	24461	61	11228	140
	Yp3759	1343735	525	4452679	8481.29	294	2484	11550	61615	129	335(63.81%)	307(58.48%)	150(28.57%)	0(0.00%)	0(0.00%)	23209	62	10735	142
	Yp3872	1132940	525	4501057	8573.44	268	2456	11817	89100	121	328(62.48%)	295(56.19%)	149(28.38%)	0(0.00%)	0(0.00%)	24310	59	11232	138
	Yp3213	2137168	526	4629354	8801.05	284	2633	12718	93587	125	335(63.69%)	307(58.37%)	155(29.47%)	0(0.00%)	0(0.00%)	23801	60	11070	141
	Yp3710	2146704	526	4455089	8469.75	326	3013	12093	62268	121	346(65.78%)	315(59.89%)	153(29.09%)	0(0.00%)	0(0.00%)	20934	64	10099	153
	Yp3832	1171629	526	4603819	8752.51	255	2216	12430	66883	117	331(62.93%)	300(57.03%)	155(29.47%)	0(0.00%)	0(0.00%)	24560	60	11159	140
	Yp3494	1443085	527	4618217	8763.22	270	2606	13408	61199	113	337(63.95%)	313(59.39%)	157(29.79%)	0(0.00%)	0(0.00%)	24565	63	11161	143
	Yp3972	1101556	530	4558736	8601.39	223	2024	12362	62248	113	318(60.00%)	290(54.72%)	149(28.11%)	0(0.00%)	0(0.00%)	24635	59	11802	134
	Yp3560	1171581	531	4600875	8664.55	234	2128	12807	66888	121	321(60.45%)	295(55.56%)	154(29.00%)	0(0.00%)	0(0.00%)	25591	61	11803	138
	Yp3743	1465733	531	4637425	8733.38	254	1899	12714	61607	121	323(60.83%)	291(54.80%)	156(29.38%)	0(0.00%)	0(0.00%)	24643	60	11542	138
	Yp3230	1527618	532	4524998	8505.64	255	2232	11076	78179	117	331(62.22%)	305(57.33%)	147(27.63%)	0(0.00%)	0(0.00%)	24639	58	10722	139
	Yp3806	1074681	532	4618410	8681.22	236	2022	12702	62238	109	324(60.90%)	298(56.02%)	155(29.14%)	0(0.00%)	0(0.00%)	24631	61	11474	139
	Yp3576	1206779	533	4607994	8645.39	229	2075	12702	62244	109	330(61.91%)	299(56.10%)	156(29.27%)	0(0.00%)	0(0.00%)	24372	62	11477	141
	Yp3573	1176494	535	4614353	8624.96	286	2664	12702	61620	121	347(64.86%)	316(59.07%)	157(29.35%)	0(0.00%)	0(0.00%)	22864	65	10718	149
	Yp3598	1251156	535	4610657	8618.05	259	2226	13420	66893	125	327(61.12%)	300(56.07%)	159(29.72%)	0(0.00%)	0(0.00%)	24314	64	11493	142
	Yp3826	883898	535	4408810	8240.77	228	1590	11381	62040	101	311(58.13%)	284(53.08%)	145(27.10%)	0(0.00%)	0(0.00%)	24538	58	11149	134
	Yp3350	1674728	536	4409040	8225.82	286	1962	10891	62307	129	334(62.31%)	300(55.97%)	145(27.05%)	0(0.00%)	0(0.00%)	24490	58	10734	136
	Yp3681	3192468	537	4624635	8611.98	276	2484	12548	61615	129	340(63.31%)	307(57.17%)	158(29.42%)	0(0.00%)	0(0.00%)	23805	63	11336	144
	Yp3820	1198972	537	4624219	8611.21	230	2335	12430	61596	117	326(60.71%)	301(56.05%)	151(28.12%)	0(0.00%)	0(0.00%)	24477	61	11538	138
	Yp3578	998887	538	4460402	8290.71	221	1826	11469	62236	101	323(60.04%)	292(54.28%)	148(27.51%)	0(0.00%)	0(0.00%)	24290	60	10706	139
	Yp3222	1754628	539	4559921	8459.96	230	2468	11534	68831	113	342(63.45%)	315(58.44%)	155(28.76%)	0(0.00%)	0(0.00%)	22482	62	10686	146
	Yp3285	935089	540	4570568	8464.01	265	2376	11792	61599	113	337(62.41%)	308(57.04%)	157(29.07%)	0(0.00%)	0(0.00%)	24142	63	10759	144
	Yp3510	1270222	541	4627146	8552.95	259	2220	11817	61626	121	335(61.92%)	302(55.82%)	153(28.28%)	0(0.00%)	0(0.00%)	25426	60	11450	139
	Yp3631	2257899	541	4617829	8535.73	285	2339	12370	82782	121	337(62.29%)	307(56.75%)	156(28.84%)	0(0.00%)	0(0.00%)	23181	62	11387	144
	Yp3711	1113623	541	4629222	8556.79	286	2862	12292	59695	121	348(64.33%)	323(59.70%)	157(29.02%)	0(0.00%)	0(0.00%)	23797	66	10499	151
	Yp3724	1432457	541	4624953	8548.90	230	1755	11813	62295	117	323(59.70%)	290(53.60%)	155(28.65%)	0(0.00%)	0(0.00%)	25580	60	11538	137
	Yp3828	903131	542	4502476	8307.15	219	1780	11449	62256	109	330(60.89%)	299(55.17%)	153(28.23%)	0(0.00%)	0(0.00%)	24470	59	11157	138
	Yp3572	1571889	545	4613953	8465.97	259	1838	12362	61612	113	341(62.57%)	304(55.78%)	155(28.44%)	0(0.00%)	0(0.00%)	24376	62	11481	142
	Yp3784	1062464	545	4428474	8125.64	217	1632	10782	62295	117	323(59.27%)	294(53.94%)	145(26.61%)	0(0.00%)	0(0.00%)	24560	59	10763	137
	Yp3562	1144009	546	4600775	8426.33	217	1793	11800	61620	109	330(60.44%)	300(54.95%)	152(27.84%)	0(0.00%)	0(0.00%)	25162	60	11800	136
	Yp3971	1158837	546	4609249	8441.85	277	2236	11817	62287	121	341(62.45%)	307(56.23%)	160(29.30%)	0(0.00%)	0(0.00%)	22740	66	11374	147
	Yp3549	1064611	548	4593295	8381.93	221	1807	11477	71870	109	328(59.85%)	297(54.20%)	154(28.10%)	0(0.00%)	0(0.00%)	25414	60	11438	138
	Yp3584	975687	548	4599061	8392.45	221	1803	11801	66872	105	331(60.40%)	303(55.29%)	156(28.47%)	0(0.00%)	0(0.00%)	24548	62	11473	140
	Yp3830	955444	549	4482059	8164.04	232	1965	11147	66872	105	333(60.66%)	307(55.92%)	149(27.14%)	0(0.00%)	0(0.00%)	24465	60	10751	139
	Yp3983	803655	549	4491648	8181.51	225	2136	11475	61610	105	334(60.84%)	310(56.47%)	155(28.23%)	0(0.00%)	0(0.00%)	22971	62	10751	144
	Yp3935	962140	550	4625741	8410.44	239	2364	12520	59679	101	340(61.82%)	315(57.27%)	157(28.55%)	0(0.00%)	0(0.00%)	24290	65	11149	145
	Yp3208	1557593	551	4638043	8417.50	305	2647	12138	68793	121	348(63.16%)	315(57.17%)	161(29.22%)	0(0.00%)	0(0.00%)	21973	66	10727	150
	Yp3460	1031833	552	4626887	8382.04	217	1954	11438	61194	109	335(60.69%)	299(54.17%)	155(28.08%)	0(0.00%)	0(0.00%)	25348	61	11157	139
	Yp3749	1105254	553	4619745	8353.97	221	1834	11634	61593	109	338(61.12%)	306(55.33%)	153(27.67%)	0(0.00%)	0(0.00%)	24552	62	11068	143
	Yp3990	1312443	553	4614840	8345.10	203	1602	11802	66880	113	327(59.13%)	296(53.53%)	156(28.21%)	0(0.00%)	0(0.00%)	24556	61	11534	139
	Yp3924	1126945	554	4623290	8345.29	301	2380	12366	61622	117	354(63.90%)	321(57.94%)	159(28.70%)	0(0.00%)	0(0.00%)	22736	64	10888	150
	Yp3699	812256	555	4517418	8139.49	229	2012	11430	69362	101	340(61.26%)	309(55.68%)	155(27.93%)	0(0.00%)	0(0.00%)	22720	64	10706	145
	Yp3713	1022390	555	4622098	8328.10	270	2448	12706	61198	113	350(63.06%)	324(58.38%)	161(29.01%)	0(0.00%)	0(0.00%)	22175	69	10875	152
	Yp3791	1049864	556	4616408	8302.89	259	2335	11538	61203	117	347(62.41%)	314(56.47%)	157(28.24%)	0(0.00%)	0(0.00%)	23177	65	10722	148
	Yp3233	1522142	559	4629361	8281.50	266	2656	11442	62856	113	361(64.58%)	334(59.75%)	161(28.80%)	0(0.00%)	0(0.00%)	21827	67	10426	156
	Yp3690	1116481	561	4633019	8258.50	217	1786	11442	61593	113	334(59.54%)	303(54.01%)	155(27.63%)	0(0.00%)	0(0.00%)	24556	61	11442	140
	Yp3958	1231822	562	4607281	8198.01	216	1815	11789	61628	117	334(59.43%)	305(54.27%)	157(27.94%)	0(0.00%)	0(0.00%)	24265	64	11446	144
	Yp3975	919413	562	4551056	8097.96	219	1782	11409	66876	109	337(59.96%)	306(54.45%)	154(27.40%)	0(0.00%)	0(0.00%)	24552	63	11180	142
	Yp3737	1142115	563	4625545	8215.89	274	2335	11798	61609	117	352(62.52%)	318(56.48%)	160(28.42%)	0(0.00%)	0(0.00%)	22486	67	10722	150
	Yp3468	981516	566	4519206	7984.46	215	1776	11064	89084	105	338(59.72%)	307(54.24%)	154(27.21%)	0(0.00%)	0(0.00%)	22547	62	10751	145
	Yp3197	803811	568	4612281	8120.21	239	2437	11131	63102	105	353(62.15%)	326(57.39%)	155(27.29%)	0(0.00%)	0(0.00%)	21561	66	10150	154
	Yp3992	934763	570	4604681	8078.39	229	2127	11438	66875	109	346(60.70%)	316(55.44%)	159(27.89%)	0(0.00%)	0(0.00%)	23058	64	10715	148
	Yp3925	964201	576	4615756	8013.47	235	1799	10691	61606	101	352(61.11%)	318(55.21%)	150(26.04%)	0(0.00%)	0(0.00%)	25550	61	10863	141
	Yp3695	859375	577	4554467	7893.36	218	1922	10747	61587	101	348(60.31%)	317(54.94%)	154(26.69%)	0(0.00%)	0(0.00%)	23050	63	10619	148
	Yp3561	1119810	583	4619178	7923.12	270	2356	10879	61203	117	364(62.44%)	332(56.95%)	157(26.93%)	0(0.00%)	0(0.00%)	22548	68	10025	156
	Yp3698	1131617	583	4629201	7940.31	216	1620	10623	62252	105	347(59.52%)	311(53.34%)	152(26.07%)	0(0.00%)	0(0.00%)	24134	62	10659	144
	Yp3790	753641	596	4611577	7737.55	230	2404	10848	81778	97	379(63.59%)	347(58.22%)	160(26.85%)	0(0.00%)	0(0.00%)	20809	70	9862	164
	Yp3982	741416	601	4567720	7600.20	211	1795	10687	66864	97	365(60.73%)	332(55.24%)	158(26.29%)	0(0.00%)	0(0.00%)	22034	68	10410	156
	Yp3884	716996	609	4614124	7576.56	214	1954	10687	61601	97	375(61.58%)	343(56.32%)	158(25.94%)	0(0.00%)	0(0.00%)	21553	69	9984	159
	Yp3762	3520768	635	4663968	7344.83	390	1401	9612	63303	153	428(67.40%)	359(56.54%)	149(23.46%)	0(0.00%)	0(0.00%)	24342	63	10384	148
	Yp3987	677660	642	4501792	7012.14	216	2015	10157	61187	101	391(60.90%)	360(56.07%)	161(25.08%)	0(0.00%)	0(0.00%)	19465	73	9560	174
	Yp3566	732748	643	4607708	7165.95	225	2120	10438	61596	97	407(63.30%)	373(58.01%)	165(25.66%)	0(0.00%)	0(0.00%)	19437	77	9556	175
	Yp3658	3079014	663	4635042	6991.01	297	2208	9652	61601	109	438(66.06%)	390(58.82%)	159(23.98%)	0(0.00%)	0(0.00%)	19185	75	8853	179
	Yp3228	655848	698	4581074	6563.14	273	2819	9541	61183	97	474(67.91%)	442(63.32%)	161(23.07%)	0(0.00%)	0(0.00%)	15602	88	7716	212
	Yp3190	550423	703	4526757	6439.20	227	2262	9100	58588	93	446(63.44%)	413(58.75%)	156(22.19%)	0(0.00%)	0(0.00%)	17529	80	7984	195
	Yp3232	561250	721	4495419	6234.98	232	2022	9140	58587	93	454(62.97%)	417(57.84%)	156(21.64%)	0(0.00%)	0(0.00%)	16978	84	7728	202
	Yp3227	592283	733	4628217	6314.08	270	2623	9556	61583	97	490(66.85%)	446(60.85%)	173(23.60%)	0(0.00%)	0(0.00%)	15914	93	7374	218
	Yp3193	407908	807	4591631	5689.75	291	1616	5271	500747	90	543(67.29%)	468(57.99%)	72(8.92%)	7(0.87%)	0(0.00%)	16615	34	5433	191
	Yp3276	373622	808	4528925	5605.11	262	2300	8174	57202	90	535(66.21%)	487(60.27%)	154(19.06%)	0(0.00%)	0(0.00%)	14319	99	6489	240
	Yp3221	323814	881	4486235	5092.21	274	1451	4190	428969	90	586(66.52%)	499(56.64%)	41(4.65%)	6(0.68%)	0(0.00%)	16274	17	4695	195
	Yp3577	512926	1009	4558331	4517.67	367	2297	6475	48869	93	704(69.77%)	633(62.74%)	133(13.18%)	0(0.00%)	0(0.00%)	9985	134	4811	331
	Yp3286	397307	1440	4597187	3192.49	370	1485	3799	229952	90	1021(70.90%)	847(58.82%)	45(3.12%)	4(0.28%)	0(0.00%)	6480	149	2927	467
	AVERAGE	2.18319e+06	462.273	4.61937e+06		291.342	2581.14	12336.8	430744	130.076						367978	52.9828	256130	121.264
