# Supplementary material for: Genomic Analysis of Yersinia pestis Strains from Brazil: Search for Virulence Factors and Association with Epidemiological Data
Source: Pathogens. 2023 Jul 28;12(8):991. doi: 10.3390/pathogens12080991 (PMC10459997; doi:10.3390/pathogens12080991)
Supplement: Supplementary file 1 [file pathogens-12-00991-s001.zip › Table S3.xlsx]

## Sheet: CONCEPAS & CLADES
STRAIN	CYP	YEAR	MUNICIPALITY	STATE	HOST	CLADE
Yp3185	P.Exu 13	1966	Exu	PE	Necromys lasiurus	NA		NA = Not Associated
Yp3186	P.Exu 14	1966	Triunfo	PE	Humano	NA
Yp3190	P.Exu 18	1967	Exu	PE	Necromys lasiurus	Clade C
Yp3191	P.Exu 19	1967	Exu	PE	Cerradomys langguthi	NA
Yp3192	P.Exu 20	1967	Exu	PE	Necromys lasiurus	NA
Yp3193	P.Exu 21	1967	Exu	PE	Rattus rattus	Clade B
Yp3197	P.Exu 29	1967	Exu	PE	Necromys lasiurus	NA
Yp3200	P.Exu 32	1967	Exu	PE	Necromys lasiurus	Clade G
Yp3201	P.Exu 36	1967	Exu	PE	Polygenis	NA
Yp3202	P.Exu 37	1967	Exu	PE	Xenopsylla cheopis	NA
Yp3204	P.Exu 40	1967	Exu	PE	Necromys lasiurus	NA
Yp3208	P.Exu 47	1967	Exu	PE	Necromys lasiurus	NA
Yp3213	P.Exu 56	1967	Exu	PE	Necromys lasiurus	NA
Yp3221	P.Exu 66	1967	Exu	PE	Polygenis	Clade H
Yp3222	P.Exu 67	1967	Exu	PE	Necromys lasiurus	Clade C
Yp3224	P.Exu 69	1967	Exu	PE	Rattus rattus	Clade C
Yp3227	P.Exu 72	1967	Exu	PE	Necromys lasiurus	Clade I
Yp3228	P.Exu 73	1967	Exu	PE	Polygenis	Clade I
Yp3229	P.Exu 74	1967	Exu	PE	Xenopsylla cheopis	Clade G
Yp3230	P.Exu 75	1967	Exu	PE	Necromys lasiurus	Clade G
Yp3231	P.Exu 76	1967	Exu	PE	Necromys lasiurus	Clade G
Yp3232	P.Exu 77	1967	Exu	PE	Polygenis	Clade G
Yp3233	P.Exu 78	1967	Exu	PE	Xenopsylla cheopis	Clade I
Yp3234	P.Exu 79	1967	Exu	PE	Polygenis	Clade E
Yp3241	P.Exu 104	1967	Exu	PE	Necromys lasiurus	NA
Yp3245	P.Exu 126	1967	Exu	PE	Necromys lasiurus	Clade F
Yp3247	P.Exu 138	1967	Exu	PE	Polygenis	NA
Yp3248	P.Exu 148	1967	Exu	PE	Necromys lasiurus	Clade E
Yp3272	P.Exu 244	1968	Araripina	PE	Humano	Clade B
Yp3274	P.Exu 248	1968	S. José do Belmonte	PE	Humano	Clade D
Yp3276	P.Exu 257	1968	Exu	PE	Humano	Clade C
Yp3277	P.Exu 259	1968	Exu	PE	Polygenis	Clade C
Yp3278	P.Exu 261	1968	Exu	PE	Polygenis	Clade C
Yp3285	P.Exu 284	1968	Exu	PE	Humano	Clade C
Yp3286	P.Exu 291	1968	S. José do Belmonte	PE	Humano	Clade I
Yp3287	P.Exu 292	1968	S. José do Belmonte	PE	Humano	Clade F
Yp3290	P.Exu 296	1968	Exu	PE	Thrichomys laurentius	NA
Yp3291	P.Exu 297	1968	Exu	PE	Thrichomys laurentius	Clade G
Yp3292	P.Exu 298	1969	Exu	PE	Cerradomys langguthi	NA
Yp3296	P.Exu 302	1969	Exu	PE	Polygenis	NA
Yp3297	P.Exu 304	1969	Exu	PE	Necromys lasiurus	NA
Yp3298	P.Exu 306	1969	Exu	PE	Pulex irritans	NA
Yp3299	P.Exu 308	1969	Exu	PE	Humano	Clade G
Yp3303	P.Exu 314	1969	Exu	PE	Humano	Clade G
Yp3306	P.Exu 317	1969	Exu	PE	Xenopsylla cheopis	NA
Yp3308	P.Exu 321	1969	Exu	PE	Polygenis	Clade H
Yp3309	P.Exu 322	1969	Exu	PE	Thrichomys laurentius	NA
Yp3316	P.Exu 338	1969	Exu	PE	Polygenis	Clade G
Yp3322	P.Exu 348	1969	Exu	PE	Polygenis	Clade D
Yp3325	P.Exu 351	1969	Araripina	PE	Humano	Clade H
Yp3327	P.Exu 353	1969	Exu	PE	Polygenis	NA
Yp3328	P.Exu 354	1969	Exu	PE	Cerradomys langguthi	Clade H
Yp3329	P.Exu 355	1969	Exu	PE	Polygenis	Clade G
Yp3330	P.Exu 356	1969	Exu	PE	Polygenis	NA
Yp3331	P.Exu 357	1969	Exu	PE	Polygenis	Clade H
Yp3332	P.Exu 358	1969	Exu	PE	Necromys lasiurus	Clade D
Yp3334	P.Exu 360	1969	Exu	PE	Polygenis	Clade D
Yp3335	P.Exu 361	1969	Exu	PE	Necromys lasiurus	Clade H
Yp3336	P.Exu 362	1969	Exu	PE	Ornithodorus	Clade F
Yp3337	P.Exu 363	1970	Exu	PE	Necromys lasiurus	NA
Yp3338	P.Exu 364	1970	Exu	PE	Polygenis	NA
Yp3340	P.Exu 366	1970	Exu	PE	Necromys lasiurus	NA
Yp3341	P.Exu 367	1970	Exu	PE	Polygenis	Clade H
Yp3342	P.Exu 368	1970	Exu	PE	Polygenis	Clade G
Yp3346	P.Exu 374	1970	Exu	PE	Necromys lasiurus	NA
Yp3349	P.Exu 380	1970	Exu	PE	Necromys lasiurus	NA
Yp3350	P.Exu 381	1970	Exu	PE	Necromys lasiurus	Clade H
Yp3352	P.Exu 384	1970	Exu	PE	Polygenis	Clade H
Yp3356	P.Exu 389	1970	Exu	PE	Necromys lasiurus	Clade D
Yp3358	P.Exu 392	1970	Exu	PE	Humano	NA
Yp3362	P.Exu 409	1970	Exu	PE	Polygenis	Clade G
Yp3364	P.Exu 417	1970	Exu	PE	Polygenis	Clade G
Yp3370	P.Exu 431	1971	Exu	PE	Polygenis	Clade D
Yp3372	P.Exu 435	1971	Exu	PE	Necromys lasiurus	Clade D
Yp3381	P.Exu 462	1971	Exu	PE	Calomys expulsus	Clade F
Yp3382	P.Exu 464	1971	Exu	PE	Necromys lasiurus	Clade I
Yp3386	P.Exu 471	1971	Exu	PE	Polygenis	NA
Yp3387	P.Exu 473	1971	Exu	PE	Necromys lasiurus	Clade A
Yp3393	P.Exu 527	1971	Guaraciaba do Norte	CE	Humano	Clade H
Yp3396	P.Exu 539	1971	Guaraciaba do Norte	CE	Humano	Clade G
Yp3398	P.Exu 541	1971	Guaraciaba do Norte	CE	Humano	Clade E
Yp3399	P.Exu 542	1971	Guaraciaba do Norte	CE	Humano	Clade C
Yp3400	P.Exu 543	1971	Ipu	CE	Humano	Clade G
Yp3404	P.Exu 554	1972	São Benedito	CE	Humano	Clade E
Yp3405	P.Exu 556	1972	Guaraciaba do Norte	CE	Humano	Clade G
Yp3406	P.Exu 558	1972	Ipu	CE	Humano	Clade C
Yp3408	P.Exu 563	1972	Bodocó	PE	Polygenis	Clade C
Yp3411	P.Exu 579	1972	Bodocó	PE	Necromys lasiurus	Clade G
Yp3412	P.Exu 580	1972	Exu	PE	Polygenis	NA
Yp3413	P.Exu 582	1972	Exu	PE	Polygenis	NA
Yp3414	P.Exu 589	1972	Exu	PE	Necromys lasiurus	Clade A
Yp3431	P.Exu 618	1974	Exu	PE	Polygenis	NA
Yp3432	P.Exu 619	1974	Exu	PE	Necromys lasiurus	Clade C
Yp3435	P.Exu 622	1974	Exu	PE	Necromys lasiurus	Clade H
Yp3438	P.Exu 628	1974	Exu	PE	Polygenis	Clade C
Yp3439	P.Exu 674	1974	Exu	PE	Humano	NA
Yp3440	P.Exu 677	1974	Exu	PE	Pulex irritans	Clade H
Yp3442	P.Exu 687	1974	Exu	PE	Humano	Clade F
Yp3444	P.Exu 702	1974	Exu	PE	Necromys lasiurus	Clade C
Yp3446	P.Exu 704	1974	Exu	PE	Cerradomys langguthi	Clade G
Yp3447	P.Exu 705	1974	Exu	PE	Necromys lasiurus	Clade D
Yp3448	P.Exu 706	1974	Exu	PE	Cerradomys langguthi	NA
Yp3452	P.Exu 710	1974	Exu	PE	Polygenis	Clade E
Yp3453	P.Exu 711	1974	Exu	PE	Polygenis	NA
Yp3454	P.Exu 712	1974	Exu	PE	Necromys lasiurus	Clade G
Yp3455	P.Exu 713	1974	Exu	PE	Necromys lasiurus	NA
Yp3457	P.Exu 715	1974	Exu	PE	Humano	NA
Yp3458	P.Exu 716	1974	Exu	PE	Necromys lasiurus	Clade H
Yp3459	P.Exu 717	1974	Exu	PE	Necromys lasiurus	Clade F
Yp3460	P.Exu 718	1974	Exu	PE	Necromys lasiurus	Clade I
Yp3461	P.Exu 719	1974	Exu	PE	Humano	Clade D
Yp3462	P.Exu 720	1975	Exu	PE	Polygenis	NA
Yp3463	P.Exu 721	1975	Exu	PE	Polygenis	NA
Yp3464	P.Exu 722	1975	Exu	PE	Polygenis	NA
Yp3465	P.Exu 723	1975	Exu	PE	Polygenis	Clade D
Yp3466	P.Exu 724	1975	Exu	PE	Polygenis	NA
Yp3468	P.Exu 726	1975	Exu	PE	Necromys lasiurus	Clade G
Yp3470	P.Exu 730	1975	Araripina	PE	Humano	Clade C
Yp3471	P.Exu 732	1975	Araripina	PE	Humano	Clade G
Yp3472	P.Exu 734	1975	Araripina	PE	Thrichomys laurentius	NA
Yp3473	P.Exu 737	1975	Araripina	PE	Necromys lasiurus	NA
Yp3474	P.Exu 738	1975	Araripina	PE	Humano	Clade G
Yp3475	P.Exu 739	1975	Araripina	PE	Humano	Clade G
Yp3476	P.Exu 740	1975	Exu	PE	Humano	NA
Yp3478	P.Exu 743	1975	Araripina	PE	Necromys lasiurus	Clade C
Yp3479	P.Exu 744	1975	Exu	PE	Oligoryzomys stramineus	NA
Yp3480	P.Exu 745	1975	Exu	PE	Polygenis	Clade A
Yp3481	P.Exu 746	1975	Exu	PE	Polygenis	NA
Yp3482	P.Exu 747	1975	Exu	PE	Polygenis	NA
Yp3483	P.Exu 748	1975	Exu	PE	Polygenis	NA
Yp3484	P.Exu 749	1975	Exu	PE	Polygenis	Clade C
Yp3485	P.Exu 750	1975	Exu	PE	Thrichomys laurentius	NA
Yp3487	P.Exu 752	1975	Exu	PE	Humano	Clade E
Yp3489	P.Exu 754	1975	Exu	PE	Humano	NA
Yp3490	P.Exu 755	1975	Simões	PI	Humano	Clade A
Yp3491	P.Exu 756	1975	Araripina	PE	Humano	Clade G
Yp3492	P.Exu 758	1975	Araripina	PE	Humano	NA
Yp3494	P.Exu 761	1975	Exu	PE	Thrichomys laurentius	Clade B
Yp3495	P.Exu 762	1975	Araripina	PE	Humano	NA
Yp3496	P.Exu 763	1975	Exu	PE	Necromys lasiurus	NA
Yp3497	P.Exu 764	1975	Exu	PE	Necromys lasiurus	NA
Yp3498	P.Exu 765	1975	Exu	PE	Polygenis	NA
Yp3499	P.Exu 766	1975	Exu	PE	Polygenis	NA
Yp3500	P.Exu 767	1975	Araripina	PE	Humano	Clade G
Yp3501	P.Exu 768	1975	Ipubi	PE	Humano	Clade H
Yp3502	P.Exu 769	1975	Ipubi	PE	Humano	Clade G
Yp3503	P.Exu 770	1975	Ipubi	PE	Humano	Clade G
Yp3504	P.Exu 771	1975	Araripina	PE	Humano	NA
Yp3505	P.Exu 772	1975	Araripina	PE	Humano	NA
Yp3506	P.Exu 773	1975	Araripina	PE	Humano	Clade G
Yp3507	P.Exu 774	1975	Araripina	PE	Humano	Clade C
Yp3508	P.Exu 775	1975	Ipubi	PE	Humano	Clade D
Yp3509	P.Exu 776	1975	Exu	PE	Humano	NA
Yp3510	P.Exu 777	1975	Exu	PE	Humano	NA
Yp3511	P.Exu 778	1975	Araripina	PE	Humano	NA
Yp3512	P.Exu 779	1975	Exu	PE	Humano	NA
Yp3515	P.Exu 782	1975	Araripina	PE	Humano	Clade E
Yp3516	P.Exu 783	1975	Araripina	PE	Humano	Clade F
Yp3517	P.Exu 784	1975	Exu	PE	Humano	Clade G
Yp3518	P.Exu 785	1975	Exu	PE	Polygenis	NA
Yp3519	P.Exu 786	1975	Exu	PE	Polygenis	NA
Yp3520	P.Exu 787	1975	Exu	PE	Polygenis	NA
Yp3521	P.Exu 788	1977	Araripina	PE	Polygenis	NA
Yp3522	P.Exu 789	1978	Guaraciaba do Norte	CE	Humano	Clade E
Yp3524	P.Exu 791	1978	Triunfo	PE	Necromys lasiurus	Clade G
Yp3525	P.Exu 792	1978	Ipu	CE	Humano	Clade E
Yp3526	P.Exu 793	1978	Triunfo	PE	Necromys lasiurus	Clade F
Yp3527	P.Exu 794	1978	Triunfo	PE	Cerradomys langguthi	Clade A
Yp3528	P.Exu 795	1978	Aratuba	CE	Humano	Clade E
Yp3529	P.Exu 797	1978	Ipu	CE	Rattus rattus	Clade E
Yp3531	P.Exu 799	1978	Serrinha	BA	Roedor não identificado	Clade E
Yp3532	P.Exu 801	1978	Ipu	CE	Humano	Clade G
Yp3533	P.Exu 802	1978	Ipu	CE	Humano	Clade H
Yp3534	P.Exu 803	1978	São Benedito	CE	Humano	Clade E
Yp3535	P.Exu 804	1978	Guaraciaba do Norte	CE	Humano	Clade H
Yp3536	P.Exu 806	1979	Aratuba	CE	Calomys expulsus	Clade H
Yp3537	P.Exu 807	1979	Ipu	CE	Humano	Clade E
Yp3539	P.Exu 809	1979	Ipu	CE	Humano	Clade E
Yp3540	P.Exu 810	1979	Natuba	PB	Necromys lasiurus	Clade H
Yp3541	P.Exu 811	1979	Natuba	PB	Necromys lasiurus	Clade E
Yp3542	P.Exu 812	1979	Triunfo	PE	Necromys lasiurus	Clade D
Yp3543	P.Exu 813	1979	Triunfo	PE	Necromys lasiurus	Clade A
Yp3544	P.Exu 814	1979	Triunfo	PE	Cerradomys langguthi	Clade A
Yp3545	P.Exu 815	1979	Triunfo	PE	Cerradomys langguthi	NA
Yp3547	P.Exu 817	1979	Natuba	PB	Cerradomys langguthi	Clade C
Yp3548	P.Exu 819	1979	Triunfo	PE	Polygenis	Clade A
Yp3549	P.Exu 820	1979	Natuba	PB	Necromys lasiurus	Clade E
Yp3551	P.Exu 825	1979	Tacaimbó	PE	Polygenis	Clade F
Yp3555	P.Exu 835	1979	Ipu	CE	Necromys lasiurus	Clade E
Yp3557	P.Exu 842	1980	Guaraciaba do Norte	CE	Necromys lasiurus	Clade E
Yp3558	P.Exu 843	1980	Natuba	PB	Necromys lasiurus	Clade E
Yp3559	P.Exu 845	1980	Ipubi	PE	Humano	Clade E
Yp3560	P.Exu 851	1980	Natuba	PB	Necromys lasiurus	Clade E
Yp3561	P.Exu 857	1980	Araripina	PE	Necromys lasiurus	Clade E
Yp3562	P.Exu 858	1982	Caetés	PE	Necromys lasiurus	Clade E
Yp3565	P.Exu 861	1982	Ipueiras	CE	Necromys lasiurus	Clade E
Yp3566	P.PB 862	1986	Solânea	PB	Humano	Clade E
Yp3567	P.PB 863	1986	Santa Rosa	PB	Humano	Clade E
Yp3568	P.PB 864	1986	Solânea	PB	Rattus rattus	Clade G
Yp3569	P.PB 866	1986	Solânea	PB	Rattus rattus	Clade E
Yp3570	P.PB 867	1986	Solânea	PB	Necromys lasiurus	Clade E
Yp3571	P.PB 868	1986	Solânea	PB	Necromys lasiurus	Clade E
Yp3572	P.PB 869	1986	Solânea	PB	Holochilus sciurus	Clade E
Yp3573	P.PB 870	1986	Solânea	PB	Necromys lasiurus	Clade E
Yp3575	P.PB 872	1986	Solânea	PB	Necromys lasiurus	Clade E
Yp3576	P.PB 873	1986	Solânea	PB	Cerradomys langguthi	Clade E
Yp3577	P.PB 874	1986	Solânea	PB	Rattus rattus	Clade E
Yp3578	P.PB 876	1986	Solânea	PB	Rattus rattus	Clade G
Yp3580	P.PB 878	1986	Solânea	PB	Cerradomys langguthi	Clade G
Yp3583	P.PB 881	1986	Remígio	PB	Humano	Clade E
Yp3584	P.CE 882	1997	Ipu	CE	Humano	Clade E
Yp3587	P.CE 04	1979	Guaraciaba do Norte	CE	Necromys lasiurus	Clade E
Yp3588	P.CE 05	1979	Guaraciaba do Norte	CE	Necromys lasiurus	Clade E
Yp3592	P.CE 13	1982	Maranguape	CE	Necromys lasiurus	Clade E
Yp3597	P.CE 20	1982	Ibiapina	CE	Necromys lasiurus	Clade E
Yp3598	P.CE 21	1982	Ipu	CE	Humano	Clade E
Yp3600	P.CE 24	1982	Redenção	CE	Rattus rattus	Clade H
Yp3603	P.CE 29	1983	São Benedito	CE	Necromys lasiurus	Clade G
Yp3619	P.Exu 03	1966	Exu	PE	Cerradomys langguthi	NA
Yp3620	P.Exu 07	1966	Exu	PE	Rattus rattus	Clade F
Yp3621	P.Exu 08	1966	Exu	PE	Rattus rattus	Clade A
Yp3622	P.Exu 09	1966	Exu	PE	Necromys lasiurus	NA
Yp3623	P.Exu 10	1966	Exu	PE	Necromys lasiurus	Clade F
Yp3624	P.Exu 11	1966	Exu	PE	Necromys lasiurus	Clade H
Yp3625	P.Exu 12	1966	Exu	PE	Oligoryzomys stramineus	Clade G
Yp3630	P.Exu 16	1967	S. José do Belmonte	PE	Humano	Clade F
Yp3631	P.Exu 17	1967	Triunfo	PE	Humano	NA
Yp3636	P.Exu 22	1967	Exu	PE	Necromys lasiurus	Clade A
Yp3637	P.Exu 25	1967	Exu	PE	Necromys lasiurus	Clade G
Yp3638	P.Exu 27	1967	Exu	PE	Polygenis	Clade D
Yp3639	P.Exu 30	1967	Exu	PE	Polygenis	NA
Yp3640	P.Exu 31	1967	Exu	PE	Necromys lasiurus	Clade G
Yp3646	P.Exu 39	1967	Exu	PE	Necromys lasiurus	Clade E
Yp3647	P.Exu 41	1967	Exu	PE	Rattus rattus	Clade F
Yp3648	P.Exu 42	1967	Exu	PE	Necromys lasiurus	NA
Yp3649	P.Exu 44	1967	Exu	PE	Polygenis	Clade A
Yp3650	P.Exu 50	1967	Exu	PE	Necromys lasiurus	Clade F
Yp3651	P.Exu 51	1967	Exu	PE	Necromys lasiurus	Clade A
Yp3652	P.Exu 53	1967	Exu	PE	Necromys lasiurus	NA
Yp3653	P.Exu 54	1967	Exu	PE	Rattus rattus	Clade C
Yp3655	P.Exu 57	1967	Exu	PE	Necromys lasiurus	NA
Yp3656	P.Exu 59	1967	Exu	PE	Polygenis	Clade C
Yp3658	P.Exu 60	1967	Exu	PE	Rattus rattus	Clade I
Yp3659	P.Exu 61	1967	Exu	PE	Necromys lasiurus	Clade A
Yp3660	P.Exu 62	1967	Exu	PE	Polygenis	NA
Yp3661	P.Exu 63	1967	Exu	PE	Necromys lasiurus	Clade D
Yp3665	P.Exu 68	1967	Exu	PE	Rattus rattus	Clade H
Yp3668	P.Exu 70	1967	Exu	PE	Necromys lasiurus	Clade C
Yp3669	P.Exu 71	1967	Exu	PE	Polygenis	NA
Yp3678	P.Exu 80	1967	Exu	PE	Necromys lasiurus	NA
Yp3679	P.Exu 89	1967	Exu	PE	Necromys lasiurus	Clade F
Yp3680	P.Exu 92	1967	Exu	PE	Necromys lasiurus	Clade F
Yp3681	P.Exu 95	1967	Exu	PE	Xenopsylla cheopis	Clade E
Yp3682	P.Exu 96	1967	Exu	PE	Necromys lasiurus	Clade C
Yp3683	P.Exu 99	1967	Exu	PE	Rattus rattus	Clade C
Yp3684	P.Exu 113	1967	Exu	PE	Polygenis	Clade G
Yp3685	P.Exu 119	1967	Exu	PE	Necromys lasiurus	Clade G
Yp3686	P.Exu 123	1967	Exu	PE	Polygenis	Clade A
Yp3687	P.Exu 131	1967	Exu	PE	Polygenis	Clade F
Yp3690	P.Exu 149	1967	Exu	PE	Necromys lasiurus	Clade I
Yp3692	P.Exu 160	1967	Exu	PE	Rattus rattus	NA
Yp3693	P.Exu 162	1967	Exu	PE	Necromys lasiurus	Clade F
Yp3695	P.Exu 171	1967	Exu	PE	Humano	Clade C
Yp3696	P.Exu 174	1967	Exu	PE	Necromys lasiurus	Clade G
Yp3698	P.Exu 184	1967	Exu	PE	Humano	Clade I
Yp3699	P.Exu 185	1967	Caruaru	PE	Humano	Clade G
Yp3700	P.Exu 189	1967	Exu	PE	Humano	Clade H
Yp3701	P.Exu 194	1967	Exu	PE	Humano	NA
Yp3703	P.Exu 197	1968	Exu	PE	Necromys lasiurus	Clade E
Yp3704	P.Exu 202	1968	Exu	PE	Necromys lasiurus	Clade E
Yp3705	P.Exu 208	1968	Exu	PE	Humano	Clade F
Yp3706	P.Exu 213	1968	Exu	PE	Necromys lasiurus	Clade I
Yp3707	P.Exu 216	1968	Exu	PE	Thrichomys laurentius	NA
Yp3708	P.Exu 217	1968	Exu	PE	Necromys lasiurus	Clade H
Yp3709	P.Exu 225	1968	Exu	PE	Necromys lasiurus	Clade D
Yp3710	P.Exu 228	1968	Exu	PE	Necromys lasiurus	Clade H
Yp3711	P.Exu 229	1968	Exu	PE	Xenopsylla cheopis	NA
Yp3712	P.Exu 234	1968	Exu	PE	Rattus rattus	Clade F
Yp3713	P.Exu 241	1968	Exu	PE	Rattus rattus	Clade B
Yp3715	P.Exu 246	1968	Araripina	PE	Humano	Clade G
Yp3722	P.Exu 276	1968	Bodocó	PE	Humano	NA
Yp3723	P.Exu 279	1968	Exu	PE	Polygenis	NA
Yp3724	P.Exu 280	1968	Araripina	PE	Humano	Clade B
Yp3725	P.Exu 281	1968	Bodocó	PE	Humano	NA
Yp3726	P.Exu 283	1968	Bodocó	PE	Humano	Clade F
Yp3731	P.Exu 294	1968	Exu	PE	Pulex irritans	Clade G
Yp3735	P.Exu 299	1969	Exu	PE	Polygenis	Clade D
Yp3737	P.Exu 301	1969	Exu	PE	Necromys lasiurus	Clade B
Yp3742	P.Exu 310	1969	Exu	PE	Pulex irritans	Clade D
Yp3743	P.Exu 312	1969	Exu	PE	Humano	NA
Yp3744	P.Exu 313	1969	Exu	PE	Polygenis	Clade H
Yp3746	P.Exu 315	1969	Exu	PE	Necromys lasiurus	Clade G
Yp3747	P.Exu 316	1969	Exu	PE	Necromys lasiurus	NA
Yp3749	P.Exu 320	1969	Exu	PE	Polygenis	Clade B
Yp3752	P.Exu 324	1969	S. José do Belmonte	PE	Humano	NA
Yp3753	P.Exu 325	1969	Exu	PE	Necromys lasiurus	Clade G
Yp3754	P.Exu 327	1969	Ipubi	PE	Humano	NA
Yp3755	P.Exu 328	1969	Exu	PE	Necromys lasiurus	NA
Yp3756	P.Exu 329	1969	Exu	PE	Polygenis	Clade H
Yp3757	P.Exu 334	1969	Exu	PE	Humano	Clade G
Yp3759	P.Exu 340	1969	Ipubi	PE	Humano	Clade H
Yp3761	P.Exu 344	1969	Exu	PE	Humano	Clade D
Yp3762	P.Exu 345	1969	Exu	PE	Polygenis	NA
Yp3763	P.Exu 346	1969	Exu	PE	Polygenis	Clade H
Yp3765	P.Exu 349	1969	Exu	PE	Polygenis	NA
Yp3766	P.Exu 350	1969	Triunfo	PE	Necromys lasiurus	Clade D
Yp3768	P.Exu 352	1969	Exu	PE	Necromys lasiurus	Clade H
Yp3774	P.Exu 359	1969	Exu	PE	Ornithodorus	Clade H
Yp3780	P.Exu 365	1970	Exu	PE	Necromys lasiurus	NA
Yp3783	P.Exu 369	1970	Exu	PE	Necromys lasiurus	Clade E
Yp3784	P.Exu 370	1970	Exu	PE	Necromys lasiurus	Clade H
Yp3785	P.Exu 373	1970	Exu	PE	Polygenis	Clade G
Yp3786	P.Exu 376	1970	Exu	PE	Necromys lasiurus	Clade H
Yp3787	P.Exu 377	1970	Exu	PE	Necromys lasiurus	Clade H
Yp3788	P.Exu 382	1970	Exu	PE	Necromys lasiurus	Clade H
Yp3789	P.Exu 385	1970	Exu	PE	Necromys lasiurus	Clade F
Yp3790	P.Exu 386	1970	Exu	PE	Polygenis	Clade B
Yp3791	P.Exu 388	1970	Exu	PE	Necromys lasiurus	NA
Yp3792	P.Exu 390	1970	Exu	PE	Necromys lasiurus	Clade G
Yp3793	P.Exu 403	1970	Exu	PE	Polygenis	Clade A
Yp3794	P.Exu 404	1970	Exu	PE	Polygenis	Clade A
Yp3795	P.Exu 408	1970	Exu	PE	Polygenis	NA
Yp3797	P.Exu 414	1970	Exu	PE	Polygenis	NA
Yp3799	P.Exu 420	1970	Exu	PE	Polygenis	Clade B
Yp3800	P.Exu 421	1970	Exu	PE	Necromys lasiurus	Clade F
Yp3801	P.Exu 425	1970	Exu	PE	Polygenis	Clade G
Yp3802	P.Exu 427	1971	Exu	PE	Polygenis	Clade D
Yp3803	P.Exu 430	1971	Exu	PE	Cerradomys langguthi	Clade H
Yp3805	P.Exu 434	1971	Exu	PE	Polygenis	Clade H
Yp3806	P.Exu 437	1971	Exu	PE	Polygenis	Clade B
Yp3807	P.Exu 443	1971	Exu	PE	Polygenis	Clade A
Yp3808	P.Exu 444	1971	Exu	PE	Necromys lasiurus	Clade C
Yp3809	P.Exu 446	1971	Exu	PE	Polygenis	NA
Yp3810	P.Exu 449	1971	Exu	PE	Necromys lasiurus	Clade G
Yp3811	P.Exu 452	1971	Exu	PE	Necromys lasiurus	NA
Yp3812	P.Exu 453	1971	Exu	PE	Necromys lasiurus	Clade F
Yp3813	P.Exu 459	1971	Exu	PE	Polygenis	NA
Yp3815	P.Exu 465	1971	Exu	PE	Polygenis	NA
Yp3816	P.Exu 468	1971	Exu	PE	Necromys lasiurus	NA
Yp3817	P.Exu 469	1971	Exu	PE	Necromys lasiurus	Clade A
Yp3819	P.Exu 475	1971	Exu	PE	Polygenis	Clade A
Yp3820	P.Exu 476	1971	Exu	PE	Necromys lasiurus	Clade B
Yp3821	P.Exu 477	1971	Exu	PE	Necromys lasiurus	Clade G
Yp3822	P.Exu 479	1971	Exu	PE	Polygenis	NA
Yp3823	P.Exu 509	1971	Guaraciaba do Norte	CE	Humano	Clade E
Yp3824	P.Exu 529	1971	Exu	PE	Humano	Clade G
Yp3825	P.Exu 538	1971	Ipu	CE	Humano	Clade E
Yp3826	P.Exu 540	1971	Ipueiras	CE	Humano	Clade G
Yp3828	P.Exu 547	1971	Guaraciaba do Norte	CE	Humano	Clade H
Yp3829	P.Exu 550	1971	Guaraciaba do Norte	CE	Humano	Clade E
Yp3830	P.Exu 553	1971	Guaraciaba do Norte	CE	Humano	Clade G
Yp3832	P.Exu 559	1972	São Benedito	CE	Polygenis	Clade E
Yp3833	P.Exu 566	1972	Exu	PE	Polygenis	NA
Yp3834	P.Exu 567	1972	Exu	PE	Necromys lasiurus	Clade G
Yp3837	P.Exu 590	1972	Exu	PE	Necromys lasiurus	Clade A
Yp3838	P.Exu 593	1972	Exu	PE	Necromys lasiurus	Clade A
Yp3839	P.Exu 595	1972	Exu	PE	Necromys lasiurus	NA
Yp3840	P.Exu 597	1974	Exu	PE	Necromys lasiurus	Clade F
Yp3841	P.Exu 602	1974	Exu	PE	Necromys lasiurus	Clade A
Yp3842	P.Exu 603	1974	Exu	PE	Polygenis	Clade G
Yp3843	P.Exu 606	1974	Exu	PE	Polygenis	Clade H
Yp3844	P.Exu 607	1974	Exu	PE	Necromys lasiurus	Clade A
Yp3845	P.Exu 608	1974	Exu	PE	Polygenis	NA
Yp3847	P.Exu 610	1974	Exu	PE	Cerradomys langguthi	Clade C
Yp3848	P.Exu 611	1974	Exu	PE	Necromys lasiurus	Clade E
Yp3849	P.Exu 612	1974	Exu	PE	Necromys lasiurus	NA
Yp3850	P.Exu 613	1974	Exu	PE	Necromys lasiurus	NA
Yp3851	P.Exu 614	1974	Exu	PE	Necromys lasiurus	NA
Yp3852	P.Exu 617	1974	Exu	PE	Polygenis	Clade C
Yp3853	P.Exu 620	1974	Exu	PE	Cerradomys langguthi	Clade G
Yp3854	P.Exu 621	1974	Exu	PE	Necromys lasiurus	Clade G
Yp3855	P.Exu 623	1974	Exu	PE	Galea spixii	Clade D
Yp3856	P.Exu 625	1974	Exu	PE	Polygenis	NA
Yp3858	P.Exu 683	1974	Santana do Cariri	CE	Rattus rattus	NA
Yp3860	P.Exu 701	1974	Exu	PE	Necromys lasiurus	Clade G
Yp3862	P.Exu 703	1974	Exu	PE	Necromys lasiurus	Clade G
Yp3865	P.Exu 707	1974	Exu	PE	Necromys lasiurus	Clade F
Yp3866	P.Exu 708	1974	Exu	PE	Necromys lasiurus	Clade G
Yp3867	P.Exu 709	1974	Exu	PE	Polygenis	NA
Yp3872	P.Exu 714	1974	Exu	PE	Necromys lasiurus	Clade G
Yp3884	P.Exu 725	1975	Exu	PE	Polygenis	Clade B
Yp3892	P.Exu 742	1975	Araripina	PE	Humano	Clade G
Yp3899	P.Exu 751	1975	Exu	PE	Necromys lasiurus	Clade G
Yp3901	P.Exu 753	1975	Exu	PE	Humano	Clade A
Yp3905	P.Exu 760	1975	Ipubi	PE	Humano	Clade F
Yp3924	P.Exu 780	1975	Exu	PE	Humano	NA
Yp3925	P.Exu 781	1975	Granito	PE	Humano	Clade B
Yp3931	P.Exu 790	1978	Triunfo	PE	Necromys lasiurus	NA
Yp3935	P.Exu 798	1978	Triunfo	PE	Necromys lasiurus	Clade I
Yp3947	P.Exu 816	1979	Triunfo	PE	Polygenis	NA
Yp3949	P.Exu 822	1979	Triunfo	PE	Cerradomys langguthi	Clade D
Yp3950	P.Exu 827	1979	São Caetano	PE	Polygenis	NA
Yp3951	P.Exu 832	1979	Tacaimbó	PE	Polygenis	NA
Yp3952	P.Exu 833	1979	Guaraciaba do Norte	CE	Necromys lasiurus	Clade E
Yp3958	P.Exu 859	1982	Caetés	PE	Necromys lasiurus	Clade E
Yp3959	P.Exu 860	1982	Salgado de São Felix	PB	Necromys lasiurus	NA
Yp3967	P.PB 871	1986	Solânea	PB	Necromys lasiurus	Clade C
Yp3971	P.PB 877	1986	Solânea	PB	Rattus rattus	Clade E
Yp3972	P.PB 879	1986	Solânea	PB	Cerradomys langguthi	Clade E
Yp3974	P.BA 03	1984	Feira de Santana	BA	Xenopsylla cheopis	Clade H
Yp3975	P.CE 03	1979	Ipu	CE	Necromys lasiurus	Clade C
Yp3977	P.CE 06	1979	Guaraciaba do Norte	CE	Roedor não identificado	Clade E
Yp3978	P.CE 07	1980	Guaraciaba do Norte	CE	Necromys lasiurus	Clade E
Yp3979	P.CE 09	1980	Ipueiras	CE	Necromys lasiurus	Clade E
Yp3981	P.CE 14	1982	Guaraciaba do Norte	CE	Pulex irritans	Clade H
Yp3982	P.CE 17	1982	Aratuba	CE	Necromys lasiurus	Clade E
Yp3983	P.CE 18	1982	Ipueiras	CE	Necromys lasiurus	Clade G
Yp3987	P.CE 22	1982	Ipueiras	CE	Necromys lasiurus	Clade H
Yp3990	P.CE 28	1983	Mulungu	CE	Galea spixii	Clade E
Yp3992	P.CE 30	1986	Guaraciaba do Norte	CE	Calomys expulsus	Clade E
Yp3994	P.Exu 02	1966	Exu	PE	Necromys lasiurus	Clade F

## Sheet: Clades
STRAIN	CLADE
Yp3621	Clade A
Yp3636	Clade A
Yp3548	Clade A
Yp3543	Clade A
Yp3659	Clade A
Yp3807	Clade A
Yp3649	Clade A
Yp3490	Clade A
Yp3901	Clade A
Yp3793	Clade A
Yp3651	Clade A
Yp3414	Clade A
Yp3844	Clade A
Yp3841	Clade A
Yp3480	Clade A
Yp3544	Clade A
Yp3819	Clade A
Yp3686	Clade A
Yp3387	Clade A
Yp3817	Clade A
Yp3837	Clade A
Yp3838	Clade A
Yp3794	Clade A
Yp3527	Clade A
Yp3724	Clade B
Yp3820	Clade B
Yp3737	Clade B
Yp3272	Clade B
Yp3193	Clade B
Yp3806	Clade B
Yp3925	Clade B
Yp3494	Clade B
Yp3884	Clade B
Yp3749	Clade B
Yp3713	Clade B
Yp3790	Clade B
Yp3799	Clade B
Yp3444	Clade C
Yp3470	Clade C
Yp3399	Clade C
Yp3967	Clade C
Yp3190	Clade C
Yp3406	Clade C
Yp3852	Clade C
Yp3668	Clade C
Yp3547	Clade C
Yp3656	Clade C
Yp3975	Clade C
Yp3808	Clade C
Yp3432	Clade C
Yp3484	Clade C
Yp3507	Clade C
Yp3653	Clade C
Yp3224	Clade C
Yp3438	Clade C
Yp3278	Clade C
Yp3478	Clade C
Yp3682	Clade C
Yp3695	Clade C
Yp3408	Clade C
Yp3683	Clade C
Yp3847	Clade C
Yp3285	Clade C
Yp3222	Clade C
Yp3276	Clade C
Yp3277	Clade C
Yp3461	Clade D
Yp3709	Clade D
Yp3447	Clade D
Yp3465	Clade D
Yp3855	Clade D
Yp3372	Clade D
Yp3370	Clade D
Yp3334	Clade D
Yp3742	Clade D
Yp3766	Clade D
Yp3661	Clade D
Yp3802	Clade D
Yp3332	Clade D
Yp3761	Clade D
Yp3949	Clade D
Yp3735	Clade D
Yp3322	Clade D
Yp3638	Clade D
Yp3274	Clade D
Yp3356	Clade D
Yp3508	Clade D
Yp3542	Clade D
Yp3567	Clade E
Yp3703	Clade E
Yp3972	Clade E
Yp3829	Clade E
Yp3992	Clade E
Yp3598	Clade E
Yp3971	Clade E
Yp3832	Clade E
Yp3958	Clade E
Yp3562	Clade E
Yp3577	Clade E
Yp3982	Clade E
Yp3584	Clade E
Yp3525	Clade E
Yp3823	Clade E
Yp3783	Clade E
Yp3569	Clade E
Yp3583	Clade E
Yp3825	Clade E
Yp3539	Clade E
Yp3588	Clade E
Yp3537	Clade E
Yp3979	Clade E
Yp3559	Clade E
Yp3978	Clade E
Yp3529	Clade E
Yp3534	Clade E
Yp3587	Clade E
Yp3398	Clade E
Yp3952	Clade E
Yp3549	Clade E
Yp3565	Clade E
Yp3555	Clade E
Yp3560	Clade E
Yp3487	Clade E
Yp3515	Clade E
Yp3570	Clade E
Yp3557	Clade E
Yp3522	Clade E
Yp3597	Clade E
Yp3528	Clade E
Yp3404	Clade E
Yp3531	Clade E
Yp3575	Clade E
Yp3977	Clade E
Yp3848	Clade E
Yp3452	Clade E
Yp3234	Clade E
Yp3541	Clade E
Yp3592	Clade E
Yp3558	Clade E
Yp3248	Clade E
Yp3571	Clade E
Yp3646	Clade E
Yp3681	Clade E
Yp3573	Clade E
Yp3572	Clade E
Yp3566	Clade E
Yp3576	Clade E
Yp3561	Clade E
Yp3990	Clade E
Yp3704	Clade E
Yp3865	Clade F
Yp3789	Clade F
Yp3516	Clade F
Yp3647	Clade F
CO92 NCBI	Clade F
Yp3726	Clade F
Yp3905	Clade F
Yp3336	Clade F
Yp3800	Clade F
Yp3812	Clade F
Yp3712	Clade F
Yp3840	Clade F
Yp3381	Clade F
Yp3245	Clade F
Yp3287	Clade F
Yp3620	Clade F
Yp3994	Clade F
Yp3693	Clade F
Yp3679	Clade F
Yp3705	Clade F
Yp3687	Clade F
Yp3442	Clade F
Yp3459	Clade F
Yp3680	Clade F
Yp3630	Clade F
Yp3551	Clade F
Yp3526	Clade F
Yp3650	Clade F
Yp3623	Clade F
Yp3860	Clade G
Yp3502	Clade G
Yp3232	Clade G
Yp3699	Clade G
Yp3801	Clade G
Yp3454	Clade G
Yp3342	Clade G
Yp3637	Clade G
Yp3603	Clade G
Yp3826	Clade G
Yp3792	Clade G
Yp3684	Clade G
Yp3821	Clade G
Yp3231	Clade G
Yp3362	Clade G
Yp3446	Clade G
Yp3291	Clade G
Yp3830	Clade G
Yp3578	Clade G
Yp3580	Clade G
Yp3400	Clade G
Yp3405	Clade G
Yp3396	Clade G
Yp3872	Clade G
Yp3983	Clade G
Yp3532	Clade G
Yp3568	Clade G
Yp3757	Clade G
Yp3329	Clade G
Yp3625	Clade G
Yp3862	Clade G
Yp3853	Clade G
Yp3640	Clade G
Yp3785	Clade G
Yp3229	Clade G
Yp3303	Clade G
Yp3364	Clade G
Yp3696	Clade G
Yp3503	Clade G
Yp3866	Clade G
Yp3731	Clade G
Yp3474	Clade G
Yp3500	Clade G
Yp3200	Clade G
Yp3842	Clade G
Yp3892	Clade G
Yp3899	Clade G
Yp3517	Clade G
Yp3854	Clade G
Yp3475	Clade G
Yp3810	Clade G
Yp3471	Clade G
Yp3468	Clade G
Yp3316	Clade G
Yp3746	Clade G
Yp3230	Clade G
Yp3506	Clade G
Yp3753	Clade G
Yp3524	Clade G
Yp3411	Clade G
Yp3824	Clade G
Yp3834	Clade G
Yp3715	Clade G
Yp3299	Clade G
Yp3491	Clade G
Yp3685	Clade G
Yp3335	Clade H
Yp3763	Clade H
Yp3624	Clade H
Yp3350	Clade H
Yp3787	Clade H
Yp3759	Clade H
Yp3784	Clade H
Yp3533	Clade H
Yp3458	Clade H
Yp3786	Clade H
Yp3756	Clade H
Yp3805	Clade H
Yp3788	Clade H
Yp3774	Clade H
Yp3331	Clade H
Yp3710	Clade H
Yp3221	Clade H
Yp3536	Clade H
Yp3600	Clade H
Yp3341	Clade H
Yp3501	Clade H
Yp3974	Clade H
Yp3328	Clade H
Yp3308	Clade H
Yp3393	Clade H
Yp3828	Clade H
Yp3987	Clade H
Yp3981	Clade H
Yp3535	Clade H
Yp3540	Clade H
Yp3843	Clade H
Yp3352	Clade H
Yp3768	Clade H
Yp3700	Clade H
Yp3665	Clade H
Yp3803	Clade H
Yp3744	Clade H
Yp3325	Clade H
Yp3708	Clade H
Yp3435	Clade H
Yp3440	Clade H
Yp3382	Clade I
Yp3706	Clade I
Yp3935	Clade I
Yp3698	Clade I
Yp3658	Clade I
Yp3227	Clade I
Yp3233	Clade I
Yp3286	Clade I
Yp3228	Clade I
Yp3690	Clade I
Yp3460	Clade I
