# Supplementary material for: Genomic Analysis of Yersinia pestis Strains from Brazil: Search for Virulence Factors and Association with Epidemiological Data
Source: Pathogens. 2023 Jul 28;12(8):991. doi: 10.3390/pathogens12080991 (PMC10459997; doi:10.3390/pathogens12080991)
Supplement: Supplementary file 1 [file pathogens-12-00991-s001.zip › Table S4.xlsx]

## Sheet: Clade C
Gene	Non-unique Gene name	InterProScan	Annotation	Number_pos_present_in	Number_neg_present_in	Number_pos_not_present_in	Number_neg_not_present_in	Sensitivity	Specificity	Odds_ratio	Naive_p	Bonferroni_p	Benjamini_H_p
rlmC			23S rRNA (uracil(747)-C(5))-methyltransferase RlmC	0	364	29	14	0	3.7037e+16	0	4.0384e-19	1.30844e-14	2.61688e-16
efe			2-oxoglutarate-dependent ethylene/succinate-forming enzyme	0	366	29	12	0	3.1746e+16	0	4.06971e-20	1.31859e-16	5.73298e-17
fabG_1			3-oxoacyl-[acyl-carrier-protein] reductase FabG	0	366	29	12	0	3.1746e+16	0	4.06971e-20	1.31859e-16	5.73298e-17
artJ_1			ABC transporter arginine-binding protein 1	0	363	29	15	0	3968253968253968	0	1.1846e-18	3.8381e-15	7.52568e-17
aspT_1			Aspartate/alanine antiporter	0	364	29	14	0	3.7037e+16	0	4.0384e-19	1.30844e-14	2.61688e-16
caf1M_1			Chaperone protein caf1M	0	366	29	12	0	3.1746e+16	0	4.06971e-20	1.31859e-16	5.73298e-17
cirA_1			Colicin I receptor	0	366	29	12	0	3.1746e+16	0	4.06971e-20	1.31859e-16	5.73298e-17
serA_1			D-3-phosphoglycerate dehydrogenase	0	366	29	12	0	3.1746e+16	0	4.06971e-20	1.31859e-16	5.73298e-17
dacC			D-alanyl-D-alanine carboxypeptidase DacC	0	366	29	12	0	3.1746e+16	0	4.06971e-20	1.31859e-16	5.73298e-17
deoR_1			Deoxyribose operon repressor	0	365	29	13	0	3439153439153439	0	1.31483e-18	4.26004e-16	1.03904e-16
group_1367	deoC_1		Deoxyribose-phosphate aldolase	0	365	29	13	0	3439153439153439	0	1.31483e-18	4.26004e-16	1.03904e-16
metI_1			D-methionine transport system permease protein MetI	0	365	29	13	0	3439153439153439	0	1.31483e-18	4.26004e-16	1.03904e-16
metQ_1			D-methionine-binding lipoprotein MetQ	0	366	29	12	0	3.1746e+16	0	4.06971e-20	1.31859e-16	5.73298e-17
yeiP			Elongation factor P-like protein	0	366	29	12	0	3.1746e+16	0	4.06971e-20	1.31859e-16	5.73298e-17
nfo			Endonuclease 4	0	366	29	12	0	3.1746e+16	0	4.06971e-20	1.31859e-16	5.73298e-17
caf1A_1			F1 capsule-anchoring protein	0	366	29	12	0	3.1746e+16	0	4.06971e-20	1.31859e-16	5.73298e-17
fepC_1			Ferric enterobactin transport ATP-binding protein FepC	0	366	29	12	0	3.1746e+16	0	4.06971e-20	1.31859e-16	5.73298e-17
davD			Glutarate-semialdehyde dehydrogenase DavD	0	366	29	12	0	3.1746e+16	0	4.06971e-20	1.31859e-16	5.73298e-17
grxA			Glutaredoxin 1	0	364	29	14	0	3.7037e+16	0	4.0384e-19	1.30844e-14	2.61688e-16
gstB_1			Glutathione S-transferase GstB	0	365	29	13	0	3439153439153439	0	1.31483e-18	4.26004e-16	1.03904e-16
hmuU_1			Hemin transport system permease protein HmuU	0	365	29	13	0	3439153439153439	0	1.31483e-18	4.26004e-16	1.03904e-16
cysL_1			HTH-type transcriptional regulator CysL	0	366	29	12	0	3.1746e+16	0	4.06971e-20	1.31859e-16	5.73298e-17
YP_002346332.1		NA	hypothetical protein	0	366	29	12	0	3.1746e+16	0	4.06971e-20	1.31859e-16	5.73298e-17
YP_002346315.1		NV	hypothetical protein	0	366	29	12	0	3.1746e+16	0	4.06971e-20	1.31859e-16	5.73298e-17
psaE			hypothetical protein	0	366	29	12	0	3.1746e+16	0	4.06971e-20	1.31859e-16	5.73298e-17
YP_002346355.1		NV	hypothetical protein	0	365	29	13	0	3439153439153439	0	1.31483e-18	4.26004e-16	1.03904e-16
YP_002346350.1		NV	hypothetical protein	0	365	29	13	0	3439153439153439	0	1.31483e-18	4.26004e-16	1.03904e-16
psaF			hypothetical protein	0	365	29	13	0	3439153439153439	0	1.31483e-18	4.26004e-16	1.03904e-16
YP_002346312.1		PFAM: PF03692	hypothetical protein	0	365	29	13	0	3439153439153439	0	1.31483e-18	4.26004e-16	1.03904e-16
YP_002346353.1		NV	hypothetical protein	0	364	29	14	0	3.7037e+16	0	4.0384e-19	1.30844e-14	2.61688e-16
group_2417		NA	hypothetical protein	0	362	29	16	0	4232804232804233	0	3.33168e-17	1.07946e-14	2.03673e-15
group_1369	ydcV_1		Inner membrane ABC transporter permease protein YdcV	0	364	29	14	0	3.7037e+16	0	4.0384e-19	1.30844e-14	2.61688e-16
ybjO			Inner membrane protein YbjO	0	365	29	13	0	3439153439153439	0	1.31483e-18	4.26004e-16	1.03904e-16
lysP			Lysine-specific permease	0	366	29	12	0	3.1746e+16	0	4.06971e-20	1.31859e-16	5.73298e-17
uxuA			Mannonate dehydratase	0	366	29	12	0	3.1746e+16	0	4.06971e-20	1.31859e-16	5.73298e-17
metN_1			Methionine import ATP-binding protein MetN	0	364	29	14	0	3.7037e+16	0	4.0384e-19	1.30844e-14	2.61688e-16
fruB			Multiphosphoryl transfer protein	0	365	29	13	0	3439153439153439	0	1.31483e-18	4.26004e-16	1.03904e-16
psaA			pH 6 antigen	0	366	29	12	0	3.1746e+16	0	4.06971e-20	1.31859e-16	5.73298e-17
YP_002346340.1			putative phosphatase	0	366	29	12	0	3.1746e+16	0	4.06971e-20	1.31859e-16	5.73298e-17
ybjG			Putative undecaprenyl-diphosphatase YbjG	0	365	29	13	0	3439153439153439	0	1.31483e-18	4.26004e-16	1.03904e-16
group_1368	potH_1		Putrescine transport system permease protein PotH	0	362	29	16	0	4232804232804233	0	3.33168e-17	1.07946e-14	2.03673e-15
potF			Putrescine-binding periplasmic protein	0	365	29	13	0	3439153439153439	0	1.31483e-18	4.26004e-16	1.03904e-16
rbsA_2			Ribose import ATP-binding protein RbsA	0	366	29	12	0	3.1746e+16	0	4.06971e-20	1.31859e-16	5.73298e-17
rbsB_2			Ribose import binding protein RbsB	0	365	29	13	0	3439153439153439	0	1.31483e-18	4.26004e-16	1.03904e-16
group_591	rbsC_1		Ribose import permease protein RbsC	0	365	29	13	0	3439153439153439	0	1.31483e-18	4.26004e-16	1.03904e-16
rpiA_1			Ribose-5-phosphate isomerase A	0	366	29	12	0	3.1746e+16	0	4.06971e-20	1.31859e-16	5.73298e-17
rppH_1			RNA pyrophosphohydrolase	0	364	29	14	0	3.7037e+16	0	4.0384e-19	1.30844e-14	2.61688e-16
sdaC			Serine transporter	0	366	29	12	0	3.1746e+16	0	4.06971e-20	1.31859e-16	5.73298e-17
potA_1			Spermidine/putrescine import ATP-binding protein PotA	0	365	29	13	0	3439153439153439	0	1.31483e-18	4.26004e-16	1.03904e-16
lacC			Tagatose-6-phosphate kinase	0	365	29	13	0	3439153439153439	0	1.31483e-18	4.26004e-16	1.03904e-16
mtr			Tryptophan-specific transport protein	0	364	29	14	0	3.7037e+16	0	4.0384e-19	1.30844e-14	2.61688e-16
btuF_2			Vitamin B12-binding protein	0	365	29	13	0	3439153439153439	0	1.31483e-18	4.26004e-16	1.03904e-16
xylB_1			Xylulose kinase	0	364	29	14	0	3.7037e+16	0	4.0384e-19	1.30844e-14	2.61688e-16

## Sheet: Clade E
Gene	Non-unique Gene name	InterProScan	Annotation	Number_pos_present_in	Number_neg_present_in	Number_pos_not_present_in	Number_neg_not_present_in	Sensitivity	Specificity	Odds_ratio	Naive_p	Bonferroni_p	Benjamini_H_p
clpB_2			Chaperone protein ClpB	0	314	62	31	0	8985507246376812	0	3.02884e-35	9.81343e-33	9.81343e-34
YP_002347864.1		PFAM: PF12790	hypothetical protein	0	314	62	31	0	8985507246376812	0	3.02884e-35	9.81343e-33	9.81343e-34
YP_002347866.1		PFAM: PF18945	hypothetical protein	0	314	62	31	0	8985507246376812	0	3.02884e-35	9.81343e-33	9.81343e-34
YP_002347874.1		PFAM: PF06996	hypothetical protein	0	314	62	31	0	8985507246376812	0	3.02884e-35	9.81343e-33	9.81343e-34
YP_002347865.1		PFAM: PF05638	hypothetical protein	0	314	62	31	0	8985507246376812	0	3.02884e-35	9.81343e-33	9.81343e-34
YP_002347867.1		PFAM: PF05591	hypothetical protein	0	314	62	31	0	8985507246376812	0	3.02884e-35	9.81343e-33	9.81343e-34
YP_002347868.1		PFAM: PF00419	hypothetical protein	0	314	62	31	0	8985507246376812	0	3.02884e-35	9.81343e-33	9.81343e-34
YP_002347863.1		PFAM: PF05936	hypothetical protein	0	314	62	31	0	8985507246376812	0	3.02884e-35	9.81343e-33	9.81343e-34
YP_002347873.1		PFAM: PF05947	hypothetical protein	0	312	62	33	0	9565217391304348	0	2.56132e-33	8.29866e-31	6.91555e-32
YP_002347875.1		PFAM: PF06812	hypothetical protein	1	314	61	31	1.6129e+16	8985507246376812	1.61846e+16	6.37065e-33	2.06409e-28	1.58776e-29
elfA			Laminin-binding fimbrial subunit ElfA	0	314	62	31	0	8985507246376812	0	3.02884e-35	9.81343e-33	9.81343e-34
group_743	htrE_4		Outer membrane usher protein HtrE	0	313	62	32	0	927536231884058	0	8.8972e-35	2.88269e-30	2.62063e-31
yadV_6			putative fimbrial chaperone YadV	0	314	62	31	0	8985507246376812	0	3.02884e-35	9.81343e-33	9.81343e-34

## Sheet: Clade F
Gene	Non-unique Gene name	InterProScan	Annotation	Number_pos_present_in	Number_neg_present_in	Number_pos_not_present_in	Number_neg_not_present_in	Sensitivity	Specificity	Odds_ratio	Naive_p	Bonferroni_p	Benjamini_H_p
group_2473		NA	hypothetical protein	1	329	28	49	3.44828e+16	1.2963e+16	5319148936170213	1.33787e-06	0.00433468	0.0168561
group_2472		NA	hypothetical protein	1	329	28	49	3.44828e+16	1.2963e+16	5319148936170213	1.33787e-06	0.00433468	0.0168561
group_2471		NA	hypothetical protein	1	328	28	50	3.44828e+16	1.32275e+16	544425087108014	2.08099e-05	0.0674242	0.0168561
group_2507		NA	hypothetical protein	1	328	28	50	3.44828e+16	1.32275e+16	544425087108014	2.08099e-05	0.0674242	0.0168561

## Sheet: Clade G
Gene	Non-unique Gene name	InterProScan	Annotation	Number_pos_present_in	Number_neg_present_in	Number_pos_not_present_in	Number_neg_not_present_in	Sensitivity	Specificity	Odds_ratio	Naive_p	Bonferroni_p	Benjamini_H_p
dhbE			2,3-dihydroxybenzoate-AMP ligase	0	334	66	7	0	2.05279e+16	0	1.37164e-52	4.44411e-50	3.70343e-50
lysN_2			2-aminoadipate transaminase	0	330	66	11	0	3225806451612903	0	5.62486e-49	1.82246e-45	3.08891e-47
lysN_1			2-aminoadipate transaminase	0	329	66	12	0	3519061583577713	0	3.65616e-49	1.1846e-44	1.85093e-47
tpd			34 kDa membrane antigen	0	331	66	10	0	2932551319648094	0	8.03552e-51	2.60351e-47	5.31328e-49
YP_002346922.1			4-sulfomuconolactone hydrolase	0	331	66	10	0	2932551319648094	0	8.03552e-51	2.60351e-47	5.31328e-49
angR_1			Anguibactin system regulator	0	333	66	8	0	2346041055718475	0	1.26877e-51	4.1108e-50	1.58108e-49
qacA			Antiseptic resistance protein	0	331	66	10	0	2932551319648094	0	8.03552e-51	2.60351e-47	5.31328e-49
astA			Arginine N-succinyltransferase	0	331	66	10	0	2932551319648094	0	8.03552e-51	2.60351e-47	5.31328e-49
pgaD			Biofilm PGA synthesis protein PgaD	0	328	66	13	0	3812316715542522	0	2.22182e-47	7.1987e-45	1.10749e-46
efeU_2			Ferrous iron permease EfeU	0	330	66	11	0	3225806451612903	0	5.62486e-49	1.82246e-45	3.08891e-47
glsA1			Glutaminase 1	0	330	66	11	0	3225806451612903	0	5.62486e-49	1.82246e-45	3.08891e-47
ulaR			Glycerol-3-phosphate regulon repressor	0	331	66	10	0	2932551319648094	0	8.03552e-51	2.60351e-47	5.31328e-49
hcaR			Hca operon transcriptional activator HcaR	0	334	66	7	0	2.05279e+16	0	1.37164e-52	4.44411e-50	3.70343e-50
cmpR_2			HTH-type transcriptional activator CmpR	0	331	66	10	0	2932551319648094	0	8.03552e-51	2.60351e-47	5.31328e-49
YP_002346894.2		PFAM: PF05930	hypothetical protein	0	334	66	7	0	2.05279e+16	0	1.37164e-52	4.44411e-50	3.70343e-50
YP_002346893.1		NA	hypothetical protein	0	334	66	7	0	2.05279e+16	0	1.37164e-52	4.44411e-50	3.70343e-50
YP_002346919.1		SUPERFAMILY: SSF49478	hypothetical protein	0	334	66	7	0	2.05279e+16	0	1.37164e-52	4.44411e-50	3.70343e-50
irp3			hypothetical protein	0	333	66	8	0	2346041055718475	0	1.26877e-51	4.1108e-50	1.58108e-49
group_1776		NA	hypothetical protein	0	333	66	8	0	2346041055718475	0	1.26877e-51	4.1108e-50	1.58108e-49
group_2493		NA	hypothetical protein	0	333	66	8	0	2346041055718475	0	1.26877e-51	4.1108e-50	1.58108e-49
YP_002346892.1		NV	hypothetical protein	0	333	66	8	0	2346041055718475	0	1.26877e-51	4.1108e-50	1.58108e-49
group_2494		PFAM: PF01258	hypothetical protein	0	333	66	8	0	2346041055718475	0	1.26877e-51	4.1108e-50	1.58108e-49
YP_002346910.1		PFAM: PF00419	hypothetical protein	0	333	66	8	0	2346041055718475	0	1.26877e-51	4.1108e-50	1.58108e-49
group_2437		NA	hypothetical protein	0	333	66	8	0	2346041055718475	0	1.26877e-51	4.1108e-50	1.58108e-49
irp8			hypothetical protein	0	332	66	9	0	2.6393e+16	0	1.05731e-50	3.42567e-47	1.10505e-48
YP_002346937.1		NV	hypothetical protein	0	331	66	10	0	2932551319648094	0	8.03552e-51	2.60351e-47	5.31328e-49
YP_002346945.1		NA	hypothetical protein	0	331	66	10	0	2932551319648094	0	8.03552e-51	2.60351e-47	5.31328e-49
YP_002346932.1		PFAM: PF10080	hypothetical protein	0	330	66	11	0	3225806451612903	0	5.62486e-49	1.82246e-45	3.08891e-47
group_737		NA	hypothetical protein	0	329	66	12	0	3519061583577713	0	3.65616e-49	1.1846e-44	1.85093e-47
irtA			Iron import ATP-binding/permease protein IrtA	0	334	66	7	0	2.05279e+16	0	1.37164e-52	4.44411e-50	3.70343e-50
ansP2			L-asparagine permease 2	0	331	66	10	0	2932551319648094	0	8.03552e-51	2.60351e-47	5.31328e-49
mcl1			L-malyl-CoA/beta-methylmalyl-CoA lyase	0	333	66	8	0	2346041055718475	0	1.26877e-51	4.1108e-50	1.58108e-49
macB_3			Macrolide export ATP-binding/permease protein MacB	0	331	66	10	0	2932551319648094	0	8.03552e-51	2.60351e-47	5.31328e-49
macB_4			Macrolide export ATP-binding/permease protein MacB	0	329	66	12	0	3519061583577713	0	3.65616e-49	1.1846e-44	1.85093e-47
group_918	macB_3		Macrolide export ATP-binding/permease protein MacB	0	329	66	12	0	3519061583577713	0	3.65616e-49	1.1846e-44	1.85093e-47
smf-1_2			Major fimbrial subunit SMF-1	0	334	66	7	0	2.05279e+16	0	1.37164e-52	4.44411e-50	3.70343e-50
mch			Mesaconyl-CoA hydratase	0	334	66	7	0	2.05279e+16	0	1.37164e-52	4.44411e-50	3.70343e-50
nqrE_2			Na(+)-translocating NADH-quinone reductase subunit E	1	331	65	10	1.51515e+16	2932551319648094	4.64792e+16	2.31782e-47	7.50975e-46	1.13784e-45
narX			Nitrate/nitrite sensor protein NarX	0	330	66	11	0	3225806451612903	0	5.62486e-49	1.82246e-45	3.08891e-47
astB			N-succinylarginine dihydrolase	0	330	66	11	0	3225806451612903	0	5.62486e-49	1.82246e-45	3.08891e-47
astD			N-succinylglutamate 5-semialdehyde dehydrogenase	0	331	66	10	0	2932551319648094	0	8.03552e-51	2.60351e-47	5.31328e-49
group_179	htrE_4		Outer membrane usher protein HtrE	1	333	65	8	1.51515e+16	2346041055718475	3696003696003696	3.78092e-49	1.22502e-46	2.45004e-48
fyuA_1			Pesticin receptor	0	333	66	8	0	2346041055718475	0	1.26877e-51	4.1108e-50	1.58108e-49
phoH			PhoH-like protein	0	331	66	10	0	2932551319648094	0	8.03552e-51	2.60351e-47	5.31328e-49
ppsE			Phthiocerol synthesis polyketide synthase type I PpsE	0	332	66	9	0	2.6393e+16	0	1.05731e-50	3.42567e-47	1.10505e-48
pgaA			Poly-beta-1,6-N-acetyl-D-glucosamine export protein	0	330	66	11	0	3225806451612903	0	5.62486e-49	1.82246e-45	3.08891e-47
pgaB			Poly-beta-1,6-N-acetyl-D-glucosamine N-deacetylase	0	331	66	10	0	2932551319648094	0	8.03552e-51	2.60351e-47	5.31328e-49
pgaC			Poly-beta-1,6-N-acetyl-D-glucosamine synthase	0	331	66	10	0	2932551319648094	0	8.03552e-51	2.60351e-47	5.31328e-49
intA_1			Prophage integrase IntA	0	334	66	7	0	2.05279e+16	0	1.37164e-52	4.44411e-50	3.70343e-50
yadV_3			putative fimbrial chaperone YadV	0	333	66	8	0	2346041055718475	0	1.26877e-51	4.1108e-50	1.58108e-49
yehC			putative fimbrial chaperone YehC	0	333	66	8	0	2346041055718475	0	1.26877e-51	4.1108e-50	1.58108e-49
group_178	msbA_3		Putative multidrug export ATP-binding/permease protein	0	333	66	8	0	2346041055718475	0	1.26877e-51	4.1108e-50	1.58108e-49
naiP			Putative niacin/nicotinamide transporter NaiP	0	332	66	9	0	2.6393e+16	0	1.05731e-50	3.42567e-47	1.10505e-48
YP_002346939.1			putative peptidase	0	331	66	10	0	2932551319648094	0	8.03552e-51	2.60351e-47	5.31328e-49
ydaF_1			Putative ribosomal N-acetyltransferase YdaF	0	329	66	12	0	3519061583577713	0	3.65616e-49	1.1846e-44	1.85093e-47
tehB			putative S-adenosyl-L-methionine-dependent methyltransferase TehB	0	330	66	11	0	3225806451612903	0	5.62486e-49	1.82246e-45	3.08891e-47
pchR			Regulatory protein PchR	0	334	66	7	0	2.05279e+16	0	1.37164e-52	4.44411e-50	3.70343e-50
mbtI_1			Salicylate synthase	0	332	66	9	0	2.6393e+16	0	1.05731e-50	3.42567e-47	1.10505e-48
cat1			Succinyl-CoA:coenzyme A transferase	0	334	66	7	0	2.05279e+16	0	1.37164e-52	4.44411e-50	3.70343e-50
astE			Succinylglutamate desuccinylase	0	331	66	10	0	2932551319648094	0	8.03552e-51	2.60351e-47	5.31328e-49
astC			Succinylornithine transaminase	0	331	66	10	0	2932551319648094	0	8.03552e-51	2.60351e-47	5.31328e-49
pikAV_1			Thioesterase PikA5	0	333	66	8	0	2346041055718475	0	1.26877e-51	4.1108e-50	1.58108e-49
resA			Thiol-disulfide oxidoreductase ResA	0	330	66	11	0	3225806451612903	0	5.62486e-49	1.82246e-45	3.08891e-47
bvgA			Virulence factors putative positive transcription regulator BvgA	0	334	66	7	0	2.05279e+16	0	1.37164e-52	4.44411e-50	3.70343e-50
bvgS_1			Virulence sensor protein BvgS	0	332	66	9	0	2.6393e+16	0	1.05731e-50	3.42567e-47	1.10505e-48
bvgS_2			Virulence sensor protein BvgS	0	331	66	10	0	2932551319648094	0	8.03552e-51	2.60351e-47	5.31328e-49

## Sheet: Clade H
Gene	Non-unique Gene name	InterProScan	Annotation	Number_pos_present_in	Number_neg_present_in	Number_pos_not_present_in	Number_neg_not_present_in	Sensitivity	Specificity	Odds_ratio	Naive_p	Bonferroni_p	Benjamini_H_p
cobS			Aerobic cobaltochelatase subunit CobS	0	365	41	1	0	273224043715847	0	1.14778e-39	3.7188e-37	4.82961e-38
cobT			Aerobic cobaltochelatase subunit CobT	0	366	41	0	0	0	0	2.73281e-42	8.85429e-39	1.63968e-39
hlyB			Alpha-hemolysin translocation ATP-binding protein HlyB	0	365	41	1	0	273224043715847	0	1.14778e-39	3.7188e-37	4.82961e-38
caf1M_2			Chaperone protein caf1M	0	366	41	0	0	0	0	2.73281e-42	8.85429e-39	1.63968e-39
spo0C_2			Chromosome-partitioning protein Spo0J	0	364	41	2	0	546448087431694	0	2.46772e-38	7.99542e-36	9.40638e-38
spo0C_1			Chromosome-partitioning protein Spo0J	0	363	41	3	0	819672131147541	0	3.61933e-38	1.17266e-33	1.36356e-35
yhdJ			DNA adenine methyltransferase YhdJ	0	364	41	2	0	546448087431694	0	2.46772e-38	7.99542e-36	9.40638e-38
polA_1			DNA polymerase I, thermostable	0	365	41	1	0	273224043715847	0	1.14778e-39	3.7188e-37	4.82961e-38
caf1			F1 capsule antigen	0	366	41	0	0	0	0	2.73281e-42	8.85429e-39	1.63968e-39
caf1A_2			F1 capsule-anchoring protein	0	366	41	0	0	0	0	2.73281e-42	8.85429e-39	1.63968e-39
ltrA			Group II intron-encoded protein LtrA	0	365	41	1	0	273224043715847	0	1.14778e-39	3.7188e-37	4.82961e-38
NP_395384.1		NA	hypothetical protein	0	366	41	0	0	0	0	2.73281e-42	8.85429e-39	1.63968e-39
NP_395399.1		NA	hypothetical protein	0	366	41	0	0	0	0	2.73281e-42	8.85429e-39	1.63968e-39
NP_395414.1		NV (DRA ALZIRA)	hypothetical protein	0	366	41	0	0	0	0	2.73281e-42	8.85429e-39	1.63968e-39
NP_395346.1		NV	hypothetical protein	0	366	41	0	0	0	0	2.73281e-42	8.85429e-39	1.63968e-39
NP_395360.1		NV	hypothetical protein	0	366	41	0	0	0	0	2.73281e-42	8.85429e-39	1.63968e-39
NP_395391.1		NV	hypothetical protein	0	366	41	0	0	0	0	2.73281e-42	8.85429e-39	1.63968e-39
NP_395411.1		NV	hypothetical protein	0	366	41	0	0	0	0	2.73281e-42	8.85429e-39	1.63968e-39
NP_395381.1		NV	hypothetical protein	0	366	41	0	0	0	0	2.73281e-42	8.85429e-39	1.63968e-39
NP_395410.1		NA	hypothetical protein	0	366	41	0	0	0	0	2.73281e-42	8.85429e-39	1.63968e-39
NP_395353.1		NA	hypothetical protein	0	366	41	0	0	0	0	2.73281e-42	8.85429e-39	1.63968e-39
NP_395388.1		NA	hypothetical protein	0	366	41	0	0	0	0	2.73281e-42	8.85429e-39	1.63968e-39
NP_395387.1		NA	hypothetical protein	0	366	41	0	0	0	0	2.73281e-42	8.85429e-39	1.63968e-39
NP_395432.1		NA	hypothetical protein	0	366	41	0	0	0	0	2.73281e-42	8.85429e-39	1.63968e-39
NP_395343.1		NA	hypothetical protein	0	366	41	0	0	0	0	2.73281e-42	8.85429e-39	1.63968e-39
NP_395371.1		NV	hypothetical protein	0	366	41	0	0	0	0	2.73281e-42	8.85429e-39	1.63968e-39
NP_395351.1		NV	hypothetical protein	0	366	41	0	0	0	0	2.73281e-42	8.85429e-39	1.63968e-39
NP_395356.1		PFAM: PF02368	hypothetical protein	0	366	41	0	0	0	0	2.73281e-42	8.85429e-39	1.63968e-39
NP_395362.1		NA	hypothetical protein	0	366	41	0	0	0	0	2.73281e-42	8.85429e-39	1.63968e-39
NP_395372.1		NA	hypothetical protein	0	366	41	0	0	0	0	2.73281e-42	8.85429e-39	1.63968e-39
NP_395364.1		NA	hypothetical protein	0	366	41	0	0	0	0	2.73281e-42	8.85429e-39	1.63968e-39
NP_395361.1		NA	hypothetical protein	0	366	41	0	0	0	0	2.73281e-42	8.85429e-39	1.63968e-39
NP_395386.1		NA	hypothetical protein	0	366	41	0	0	0	0	2.73281e-42	8.85429e-39	1.63968e-39
NP_395406.1		NA	hypothetical protein	0	366	41	0	0	0	0	2.73281e-42	8.85429e-39	1.63968e-39
NP_395355.1		NA	hypothetical protein	0	366	41	0	0	0	0	2.73281e-42	8.85429e-39	1.63968e-39
NP_395358.1		NA	hypothetical protein	0	366	41	0	0	0	0	2.73281e-42	8.85429e-39	1.63968e-39
NP_395341.1		NV	hypothetical protein	0	366	41	0	0	0	0	2.73281e-42	8.85429e-39	1.63968e-39
NP_395369.1		NA	hypothetical protein	0	366	41	0	0	0	0	2.73281e-42	8.85429e-39	1.63968e-39
NP_395382.1		NV	hypothetical protein	0	366	41	0	0	0	0	2.73281e-42	8.85429e-39	1.63968e-39
NP_395425.1		NV	hypothetical protein	0	366	41	0	0	0	0	2.73281e-42	8.85429e-39	1.63968e-39
NP_395408.1		NA	hypothetical protein	0	366	41	0	0	0	0	2.73281e-42	8.85429e-39	1.63968e-39
NP_395377.1		NV	hypothetical protein	0	366	41	0	0	0	0	2.73281e-42	8.85429e-39	1.63968e-39
NP_395393.1		NA	hypothetical protein	0	366	41	0	0	0	0	2.73281e-42	8.85429e-39	1.63968e-39
NP_395417.1		NV	hypothetical protein	0	366	41	0	0	0	0	2.73281e-42	8.85429e-39	1.63968e-39
NP_395354.1		NA	hypothetical protein	0	366	41	0	0	0	0	2.73281e-42	8.85429e-39	1.63968e-39
NP_395350.1		PFAM: PF02368	hypothetical protein	0	366	41	0	0	0	0	2.73281e-42	8.85429e-39	1.63968e-39
NP_395389.1		NA	hypothetical protein	0	366	41	0	0	0	0	2.73281e-42	8.85429e-39	1.63968e-39
NP_395418.1		NA	hypothetical protein	0	366	41	0	0	0	0	2.73281e-42	8.85429e-39	1.63968e-39
NP_395397.1		NV	hypothetical protein	0	366	41	0	0	0	0	2.73281e-42	8.85429e-39	1.63968e-39
NP_395373.1		NA	hypothetical protein	0	366	41	0	0	0	0	2.73281e-42	8.85429e-39	1.63968e-39
NP_395400.1		NA	hypothetical protein	0	366	41	0	0	0	0	2.73281e-42	8.85429e-39	1.63968e-39
NP_395366.1		NV	hypothetical protein	0	366	41	0	0	0	0	2.73281e-42	8.85429e-39	1.63968e-39
NP_395357.1		NV	hypothetical protein	0	366	41	0	0	0	0	2.73281e-42	8.85429e-39	1.63968e-39
NP_395348.1		NA	hypothetical protein	0	365	41	1	0	273224043715847	0	1.14778e-39	3.7188e-37	4.82961e-38
NP_395340.2		NV	hypothetical protein	0	365	41	1	0	273224043715847	0	1.14778e-39	3.7188e-37	4.82961e-38
NP_395390.1		NA	hypothetical protein	0	365	41	1	0	273224043715847	0	1.14778e-39	3.7188e-37	4.82961e-38
NP_395349.1		NA	hypothetical protein	0	365	41	1	0	273224043715847	0	1.14778e-39	3.7188e-37	4.82961e-38
group_2486		NA	hypothetical protein	0	365	41	1	0	273224043715847	0	1.14778e-39	3.7188e-37	4.82961e-38
NP_395342.1		NV	hypothetical protein	0	365	41	1	0	273224043715847	0	1.14778e-39	3.7188e-37	4.82961e-38
group_1758		NA	hypothetical protein	0	365	41	1	0	273224043715847	0	1.14778e-39	3.7188e-37	4.82961e-38
NP_395392.1		NV	hypothetical protein	0	365	41	1	0	273224043715847	0	1.14778e-39	3.7188e-37	4.82961e-38
NP_395359.1		NA	hypothetical protein	0	365	41	1	0	273224043715847	0	1.14778e-39	3.7188e-37	4.82961e-38
NP_395378.1		NA	hypothetical protein	0	365	41	1	0	273224043715847	0	1.14778e-39	3.7188e-37	4.82961e-38
NP_395415.1		NV (DRA ALZIRA)	hypothetical protein	0	365	41	1	0	273224043715847	0	1.14778e-39	3.7188e-37	4.82961e-38
NP_395352.1		NA	hypothetical protein	0	365	41	1	0	273224043715847	0	1.14778e-39	3.7188e-37	4.82961e-38
NP_395370.1		NA	hypothetical protein	0	365	41	1	0	273224043715847	0	1.14778e-39	3.7188e-37	4.82961e-38
NP_395345.1		NV	hypothetical protein	0	365	41	1	0	273224043715847	0	1.14778e-39	3.7188e-37	4.82961e-38
NP_395433.1		NA	hypothetical protein	0	365	41	1	0	273224043715847	0	1.14778e-39	3.7188e-37	4.82961e-38
NP_395407.2		NV	hypothetical protein	0	365	41	1	0	273224043715847	0	1.14778e-39	3.7188e-37	4.82961e-38
NP_395398.1		NA	hypothetical protein	0	365	41	1	0	273224043715847	0	1.14778e-39	3.7188e-37	4.82961e-38
NP_395374.1		NA	hypothetical protein	0	365	41	1	0	273224043715847	0	1.14778e-39	3.7188e-37	4.82961e-38
group_506		NV	hypothetical protein	0	365	41	1	0	273224043715847	0	1.14778e-39	3.7188e-37	4.82961e-38
NP_395395.1		NA	hypothetical protein	0	364	41	2	0	546448087431694	0	2.46772e-38	7.99542e-36	9.40638e-38
smc			hypothetical protein	0	364	41	2	0	546448087431694	0	2.46772e-38	7.99542e-36	9.40638e-38
NP_955486.1		NA	hypothetical protein	0	364	41	2	0	546448087431694	0	2.46772e-38	7.99542e-36	9.40638e-38
NP_395405.1		NV	hypothetical protein	0	364	41	2	0	546448087431694	0	2.46772e-38	7.99542e-36	9.40638e-38
NP_395363.1		NV	hypothetical protein	0	364	41	2	0	546448087431694	0	2.46772e-38	7.99542e-36	9.40638e-38
NP_395404.1		NV	hypothetical protein	0	361	41	5	0	1366120218579235	0	3.746e-37	1.21371e-31	1.39506e-33
NP_395383.1		NA	hypothetical protein	0	360	41	6	0	1639344262295082	0	2.93437e-36	9.50736e-32	1.08038e-32
group_2510		NA	hypothetical protein	0	314	41	52	0	1.42077e+16	0	1.1716e-14	3.79598e-12	4.21776e-14
group_1781		NA	hypothetical protein	0	313	41	53	0	1448087431693989	0	2.07793e-14	6.7325e-12	7.39835e-14
group_1782		NA	hypothetical protein	0	290	41	76	0	2076502732240437	0	1.72004e-09	5.57292e-07	6.05753e-09
pld_1			Phospholipase D	0	366	41	0	0	0	0	2.73281e-42	8.85429e-39	1.63968e-39
flgF_1			Phospholipase D	6	366	35	0	1.46341e+16	0	0	9.65906e-30	3.12954e-26	3.51633e-27
parA			Plasmid partition protein A	0	366	41	0	0	0	0	2.73281e-42	8.85429e-39	1.63968e-39
tfaE			Prophage tail fiber assembly protein TfaE	0	366	41	0	0	0	0	2.73281e-42	8.85429e-39	1.63968e-39
recA_2			Protein RecA	0	366	41	0	0	0	0	2.73281e-42	8.85429e-39	1.63968e-39
bin3			Putative transposon Tn552 DNA-invertase bin3	0	366	41	0	0	0	0	2.73281e-42	8.85429e-39	1.63968e-39
repB			RepFIB replication protein A	0	364	41	2	0	546448087431694	0	2.46772e-38	7.99542e-36	9.40638e-38
rob_3			Right origin-binding protein	0	366	41	0	0	0	0	2.73281e-42	8.85429e-39	1.63968e-39
uvrB_1			UvrABC system protein B	0	366	41	0	0	0	0	2.73281e-42	8.85429e-39	1.63968e-39
virB_1			Virulence regulon transcriptional activator VirB	0	366	41	0	0	0	0	2.73281e-42	8.85429e-39	1.63968e-39

## Sheet: Pie Chart
Clade C	10	Non-virulent	43
Clade E	13	Non-virulent	0
Clade G	25	Non-virulent	41
Clade H	9	Non-virulent	83
Clade F	0	Non-virulent	4
Non-virulent	171		171
		Virulentos:	57
		Total:	228

## Sheet: CladoI_25_03_2022_1841 results
Column1	Column2	Column3	Column4	Column5	Column6	Column7	Column8	Column9	Column10	Column11	Column12	Column13
Gene	Non-unique Gene name	Annotation	Number_pos_present_in	Number_neg_present_in	Number_pos_not_present_in	Number_neg_not_present_in	Sensitivity	Specificity	Odds_ratio	Naive_p	Bonferroni_p	Benjamini_H_p

## Sheet: CladoH_25_03_2022_1841 results
Gene	Non-unique Gene name	Annotation	Number_pos_present_in	Number_neg_present_in	Number_pos_not_present_in	Number_neg_not_present_in	Sensitivity	Specificity	Odds_ratio	Naive_p	Bonferroni_p	Benjamini_H_p
NP_395384.1		hypothetical protein	0	366	41	0	0	0	0	2.73281e-42	8.85429e-39	1.63968e-39
pld_1		Phospholipase D	0	366	41	0	0	0	0	2.73281e-42	8.85429e-39	1.63968e-39
NP_395399.1		hypothetical protein	0	366	41	0	0	0	0	2.73281e-42	8.85429e-39	1.63968e-39
NP_395414.1		hypothetical protein	0	366	41	0	0	0	0	2.73281e-42	8.85429e-39	1.63968e-39
NP_395346.1		hypothetical protein	0	366	41	0	0	0	0	2.73281e-42	8.85429e-39	1.63968e-39
NP_395360.1		hypothetical protein	0	366	41	0	0	0	0	2.73281e-42	8.85429e-39	1.63968e-39
NP_395391.1		hypothetical protein	0	366	41	0	0	0	0	2.73281e-42	8.85429e-39	1.63968e-39
NP_395411.1		hypothetical protein	0	366	41	0	0	0	0	2.73281e-42	8.85429e-39	1.63968e-39
NP_395381.1		hypothetical protein	0	366	41	0	0	0	0	2.73281e-42	8.85429e-39	1.63968e-39
cobT		Aerobic cobaltochelatase subunit CobT	0	366	41	0	0	0	0	2.73281e-42	8.85429e-39	1.63968e-39
NP_395410.1		hypothetical protein	0	366	41	0	0	0	0	2.73281e-42	8.85429e-39	1.63968e-39
NP_395353.1		hypothetical protein	0	366	41	0	0	0	0	2.73281e-42	8.85429e-39	1.63968e-39
caf1		F1 capsule antigen	0	366	41	0	0	0	0	2.73281e-42	8.85429e-39	1.63968e-39
NP_395388.1		hypothetical protein	0	366	41	0	0	0	0	2.73281e-42	8.85429e-39	1.63968e-39
NP_395387.1		hypothetical protein	0	366	41	0	0	0	0	2.73281e-42	8.85429e-39	1.63968e-39
NP_395432.1		hypothetical protein	0	366	41	0	0	0	0	2.73281e-42	8.85429e-39	1.63968e-39
NP_395343.1		hypothetical protein	0	366	41	0	0	0	0	2.73281e-42	8.85429e-39	1.63968e-39
NP_395371.1		hypothetical protein	0	366	41	0	0	0	0	2.73281e-42	8.85429e-39	1.63968e-39
NP_395351.1		hypothetical protein	0	366	41	0	0	0	0	2.73281e-42	8.85429e-39	1.63968e-39
NP_395356.1		hypothetical protein	0	366	41	0	0	0	0	2.73281e-42	8.85429e-39	1.63968e-39
rob_3		Right origin-binding protein	0	366	41	0	0	0	0	2.73281e-42	8.85429e-39	1.63968e-39
caf1A_2		F1 capsule-anchoring protein	0	366	41	0	0	0	0	2.73281e-42	8.85429e-39	1.63968e-39
NP_395362.1		hypothetical protein	0	366	41	0	0	0	0	2.73281e-42	8.85429e-39	1.63968e-39
NP_395372.1		hypothetical protein	0	366	41	0	0	0	0	2.73281e-42	8.85429e-39	1.63968e-39
parA		Plasmid partition protein A	0	366	41	0	0	0	0	2.73281e-42	8.85429e-39	1.63968e-39
NP_395364.1		hypothetical protein	0	366	41	0	0	0	0	2.73281e-42	8.85429e-39	1.63968e-39
recA_2		Protein RecA	0	366	41	0	0	0	0	2.73281e-42	8.85429e-39	1.63968e-39
NP_395361.1		hypothetical protein	0	366	41	0	0	0	0	2.73281e-42	8.85429e-39	1.63968e-39
NP_395386.1		hypothetical protein	0	366	41	0	0	0	0	2.73281e-42	8.85429e-39	1.63968e-39
NP_395406.1		hypothetical protein	0	366	41	0	0	0	0	2.73281e-42	8.85429e-39	1.63968e-39
NP_395355.1		hypothetical protein	0	366	41	0	0	0	0	2.73281e-42	8.85429e-39	1.63968e-39
NP_395358.1		hypothetical protein	0	366	41	0	0	0	0	2.73281e-42	8.85429e-39	1.63968e-39
NP_395341.1		hypothetical protein	0	366	41	0	0	0	0	2.73281e-42	8.85429e-39	1.63968e-39
NP_395369.1		hypothetical protein	0	366	41	0	0	0	0	2.73281e-42	8.85429e-39	1.63968e-39
NP_395382.1		hypothetical protein	0	366	41	0	0	0	0	2.73281e-42	8.85429e-39	1.63968e-39
NP_395425.1		hypothetical protein	0	366	41	0	0	0	0	2.73281e-42	8.85429e-39	1.63968e-39
caf1M_2		Chaperone protein caf1M	0	366	41	0	0	0	0	2.73281e-42	8.85429e-39	1.63968e-39
NP_395408.1		hypothetical protein	0	366	41	0	0	0	0	2.73281e-42	8.85429e-39	1.63968e-39
NP_395377.1		hypothetical protein	0	366	41	0	0	0	0	2.73281e-42	8.85429e-39	1.63968e-39
uvrB_1		UvrABC system protein B	0	366	41	0	0	0	0	2.73281e-42	8.85429e-39	1.63968e-39
NP_395393.1		hypothetical protein	0	366	41	0	0	0	0	2.73281e-42	8.85429e-39	1.63968e-39
NP_395417.1		hypothetical protein	0	366	41	0	0	0	0	2.73281e-42	8.85429e-39	1.63968e-39
NP_395354.1		hypothetical protein	0	366	41	0	0	0	0	2.73281e-42	8.85429e-39	1.63968e-39
NP_395350.1		hypothetical protein	0	366	41	0	0	0	0	2.73281e-42	8.85429e-39	1.63968e-39
NP_395389.1		hypothetical protein	0	366	41	0	0	0	0	2.73281e-42	8.85429e-39	1.63968e-39
tfaE		Prophage tail fiber assembly protein TfaE	0	366	41	0	0	0	0	2.73281e-42	8.85429e-39	1.63968e-39
NP_395418.1		hypothetical protein	0	366	41	0	0	0	0	2.73281e-42	8.85429e-39	1.63968e-39
NP_395397.1		hypothetical protein	0	366	41	0	0	0	0	2.73281e-42	8.85429e-39	1.63968e-39
NP_395373.1		hypothetical protein	0	366	41	0	0	0	0	2.73281e-42	8.85429e-39	1.63968e-39
virB_1		Virulence regulon transcriptional activator VirB	0	366	41	0	0	0	0	2.73281e-42	8.85429e-39	1.63968e-39
bin3		Putative transposon Tn552 DNA-invertase bin3	0	366	41	0	0	0	0	2.73281e-42	8.85429e-39	1.63968e-39
NP_395400.1		hypothetical protein	0	366	41	0	0	0	0	2.73281e-42	8.85429e-39	1.63968e-39
NP_395366.1		hypothetical protein	0	366	41	0	0	0	0	2.73281e-42	8.85429e-39	1.63968e-39
NP_395357.1		hypothetical protein	0	366	41	0	0	0	0	2.73281e-42	8.85429e-39	1.63968e-39
NP_395348.1		hypothetical protein	0	365	41	1	0	273224043715847	0	1.14778e-39	3.7188e-37	4.82961e-38
NP_395340.2		hypothetical protein	0	365	41	1	0	273224043715847	0	1.14778e-39	3.7188e-37	4.82961e-38
cobS		Aerobic cobaltochelatase subunit CobS	0	365	41	1	0	273224043715847	0	1.14778e-39	3.7188e-37	4.82961e-38
NP_395390.1		hypothetical protein	0	365	41	1	0	273224043715847	0	1.14778e-39	3.7188e-37	4.82961e-38
NP_395349.1		hypothetical protein	0	365	41	1	0	273224043715847	0	1.14778e-39	3.7188e-37	4.82961e-38
group_2486		hypothetical protein	0	365	41	1	0	273224043715847	0	1.14778e-39	3.7188e-37	4.82961e-38
polA_1		DNA polymerase I, thermostable	0	365	41	1	0	273224043715847	0	1.14778e-39	3.7188e-37	4.82961e-38
hlyB		Alpha-hemolysin translocation ATP-binding protein HlyB	0	365	41	1	0	273224043715847	0	1.14778e-39	3.7188e-37	4.82961e-38
NP_395342.1		hypothetical protein	0	365	41	1	0	273224043715847	0	1.14778e-39	3.7188e-37	4.82961e-38
group_1758		hypothetical protein	0	365	41	1	0	273224043715847	0	1.14778e-39	3.7188e-37	4.82961e-38
NP_395392.1		hypothetical protein	0	365	41	1	0	273224043715847	0	1.14778e-39	3.7188e-37	4.82961e-38
NP_395359.1		hypothetical protein	0	365	41	1	0	273224043715847	0	1.14778e-39	3.7188e-37	4.82961e-38
ltrA		Group II intron-encoded protein LtrA	0	365	41	1	0	273224043715847	0	1.14778e-39	3.7188e-37	4.82961e-38
NP_395378.1		hypothetical protein	0	365	41	1	0	273224043715847	0	1.14778e-39	3.7188e-37	4.82961e-38
NP_395415.1		hypothetical protein	0	365	41	1	0	273224043715847	0	1.14778e-39	3.7188e-37	4.82961e-38
NP_395352.1		hypothetical protein	0	365	41	1	0	273224043715847	0	1.14778e-39	3.7188e-37	4.82961e-38
NP_395370.1		hypothetical protein	0	365	41	1	0	273224043715847	0	1.14778e-39	3.7188e-37	4.82961e-38
NP_395345.1		hypothetical protein	0	365	41	1	0	273224043715847	0	1.14778e-39	3.7188e-37	4.82961e-38
NP_395433.1		hypothetical protein	0	365	41	1	0	273224043715847	0	1.14778e-39	3.7188e-37	4.82961e-38
NP_395407.2		hypothetical protein	0	365	41	1	0	273224043715847	0	1.14778e-39	3.7188e-37	4.82961e-38
NP_395398.1		hypothetical protein	0	365	41	1	0	273224043715847	0	1.14778e-39	3.7188e-37	4.82961e-38
NP_395374.1		hypothetical protein	0	365	41	1	0	273224043715847	0	1.14778e-39	3.7188e-37	4.82961e-38
group_506		hypothetical protein	0	365	41	1	0	273224043715847	0	1.14778e-39	3.7188e-37	4.82961e-38
NP_395395.1		hypothetical protein	0	364	41	2	0	546448087431694	0	2.46772e-38	7.99542e-36	9.40638e-38
smc		hypothetical protein	0	364	41	2	0	546448087431694	0	2.46772e-38	7.99542e-36	9.40638e-38
yhdJ		DNA adenine methyltransferase YhdJ	0	364	41	2	0	546448087431694	0	2.46772e-38	7.99542e-36	9.40638e-38
spo0C_2		Chromosome-partitioning protein Spo0J	0	364	41	2	0	546448087431694	0	2.46772e-38	7.99542e-36	9.40638e-38
NP_955486.1		hypothetical protein	0	364	41	2	0	546448087431694	0	2.46772e-38	7.99542e-36	9.40638e-38
NP_395405.1		hypothetical protein	0	364	41	2	0	546448087431694	0	2.46772e-38	7.99542e-36	9.40638e-38
NP_395363.1		hypothetical protein	0	364	41	2	0	546448087431694	0	2.46772e-38	7.99542e-36	9.40638e-38
repB		RepFIB replication protein A	0	364	41	2	0	546448087431694	0	2.46772e-38	7.99542e-36	9.40638e-38
spo0C_1		Chromosome-partitioning protein Spo0J	0	363	41	3	0	819672131147541	0	3.61933e-38	1.17266e-33	1.36356e-35
NP_395404.1		hypothetical protein	0	361	41	5	0	1366120218579235	0	3.746e-37	1.21371e-31	1.39506e-33
NP_395383.1		hypothetical protein	0	360	41	6	0	1639344262295082	0	2.93437e-36	9.50736e-32	1.08038e-32
flgF_1		Phospholipase D	6	366	35	0	1.46341e+16	0	0	9.65906e-30	3.12954e-26	3.51633e-27
group_2510		hypothetical protein	0	314	41	52	0	1.42077e+16	0	1.1716e-14	3.79598e-12	4.21776e-14
group_1781		hypothetical protein	0	313	41	53	0	1448087431693989	0	2.07793e-14	6.7325e-12	7.39835e-14
group_1782		hypothetical protein	0	290	41	76	0	2076502732240437	0	1.72004e-09	5.57292e-07	6.05753e-09
group_2431		hypothetical protein	7	249	34	117	1.70732e+16	3.19672e+16	9673990077958894	2.91572e+06	9.44692e+08	1.0158e+08
YP_002348033.1		hypothetical protein	38	180	3	186	926829268292683	5081967213114754	1.30889e+16	2.27836e+08	7.38189e+10	7.85307e+08
pst		hypothetical protein	14	276	27	90	3.41463e+16	2459016393442623	1.69082e+16	1.97879e+09	6411290768756349	6.34781e+09
pla_1		Coagulase/fibrinolysin	14	276	27	90	3.41463e+16	2459016393442623	1.69082e+16	1.97879e+09	6411290768756349	6.34781e+09
higB2		Putative toxin HigB2	14	276	27	90	3.41463e+16	2459016393442623	1.69082e+16	1.97879e+09	6411290768756349	6.34781e+09
higA1_1		Antitoxin HigA1	14	276	27	90	3.41463e+16	2459016393442623	1.69082e+16	1.97879e+09	6411290768756349	6.34781e+09
NP_395232.1		hypothetical protein	14	276	27	90	3.41463e+16	2459016393442623	1.69082e+16	1.97879e+09	6411290768756349	6.34781e+09
rop		Regulatory protein rop	14	276	27	90	3.41463e+16	2459016393442623	1.69082e+16	1.97879e+09	6411290768756349	6.34781e+09
pim		hypothetical protein	14	276	27	90	3.41463e+16	2459016393442623	1.69082e+16	1.97879e+09	6411290768756349	6.34781e+09

## Sheet: CladoG1_25_03_2022_1841 results
Gene	Non-unique Gene name	Annotation	Number_pos_present_in	Number_neg_present_in	Number_pos_not_present_in	Number_neg_not_present_in	Sensitivity	Specificity	Odds_ratio	Naive_p	Bonferroni_p	Benjamini_H_p
YP_002346332.1		hypothetical protein	0	366	10	31	0	7.80856e+16	0	364635	1.18142e+09	3.78198e+06
dacC		D-alanyl-D-alanine carboxypeptidase DacC	0	366	10	31	0	7.80856e+16	0	364635	1.18142e+09	3.78198e+06
YP_002346315.1		hypothetical protein	0	366	10	31	0	7.80856e+16	0	364635	1.18142e+09	3.78198e+06
psaA		pH 6 antigen	0	366	10	31	0	7.80856e+16	0	364635	1.18142e+09	3.78198e+06
psaE		hypothetical protein	0	366	10	31	0	7.80856e+16	0	364635	1.18142e+09	3.78198e+06
lysP		Lysine-specific permease	0	366	10	31	0	7.80856e+16	0	364635	1.18142e+09	3.78198e+06
fabG_1		3-oxoacyl-[acyl-carrier-protein] reductase FabG	0	366	10	31	0	7.80856e+16	0	364635	1.18142e+09	3.78198e+06
uxuA		Mannonate dehydratase	0	366	10	31	0	7.80856e+16	0	364635	1.18142e+09	3.78198e+06
yeiP		Elongation factor P-like protein	0	366	10	31	0	7.80856e+16	0	364635	1.18142e+09	3.78198e+06
rbsA_2		Ribose import ATP-binding protein RbsA	0	366	10	31	0	7.80856e+16	0	364635	1.18142e+09	3.78198e+06
sdaC		Serine transporter	0	366	10	31	0	7.80856e+16	0	364635	1.18142e+09	3.78198e+06
YP_002346340.1		putative phosphatase	0	366	10	31	0	7.80856e+16	0	364635	1.18142e+09	3.78198e+06
fepC_1		Ferric enterobactin transport ATP-binding protein FepC	0	366	10	31	0	7.80856e+16	0	364635	1.18142e+09	3.78198e+06
caf1A_1		F1 capsule-anchoring protein	0	366	10	31	0	7.80856e+16	0	364635	1.18142e+09	3.78198e+06
nfo		Endonuclease 4	0	366	10	31	0	7.80856e+16	0	364635	1.18142e+09	3.78198e+06
cirA_1		Colicin I receptor	0	366	10	31	0	7.80856e+16	0	364635	1.18142e+09	3.78198e+06
rpiA_1		Ribose-5-phosphate isomerase A	0	366	10	31	0	7.80856e+16	0	364635	1.18142e+09	3.78198e+06
caf1M_1		Chaperone protein caf1M	0	366	10	31	0	7.80856e+16	0	364635	1.18142e+09	3.78198e+06
efe		2-oxoglutarate-dependent ethylene/succinate-forming enzyme	0	366	10	31	0	7.80856e+16	0	364635	1.18142e+09	3.78198e+06
serA_1		D-3-phosphoglycerate dehydrogenase	0	366	10	31	0	7.80856e+16	0	364635	1.18142e+09	3.78198e+06
cysL_1		HTH-type transcriptional regulator CysL	0	366	10	31	0	7.80856e+16	0	364635	1.18142e+09	3.78198e+06
davD		Glutarate-semialdehyde dehydrogenase DavD	0	366	10	31	0	7.80856e+16	0	364635	1.18142e+09	3.78198e+06
metQ_1		D-methionine-binding lipoprotein MetQ	0	366	10	31	0	7.80856e+16	0	364635	1.18142e+09	3.78198e+06
gstB_1		Glutathione S-transferase GstB	0	365	10	32	0	8060453400503778	0	47858.4	1.55061e+09	3.78198e+06
potF		Putrescine-binding periplasmic protein	0	365	10	32	0	8060453400503778	0	47858.4	1.55061e+09	3.78198e+06
YP_002346355.1		hypothetical protein	0	365	10	32	0	8060453400503778	0	47858.4	1.55061e+09	3.78198e+06
ybjO		Inner membrane protein YbjO	0	365	10	32	0	8060453400503778	0	47858.4	1.55061e+09	3.78198e+06
group_1367	deoC_1	Deoxyribose-phosphate aldolase	0	365	10	32	0	8060453400503778	0	47858.4	1.55061e+09	3.78198e+06
lacC		Tagatose-6-phosphate kinase	0	365	10	32	0	8060453400503778	0	47858.4	1.55061e+09	3.78198e+06
YP_002346350.1		hypothetical protein	0	365	10	32	0	8060453400503778	0	47858.4	1.55061e+09	3.78198e+06
potA_1		Spermidine/putrescine import ATP-binding protein PotA	0	365	10	32	0	8060453400503778	0	47858.4	1.55061e+09	3.78198e+06
group_591	rbsC_1	Ribose import permease protein RbsC	0	365	10	32	0	8060453400503778	0	47858.4	1.55061e+09	3.78198e+06
psaF		hypothetical protein	0	365	10	32	0	8060453400503778	0	47858.4	1.55061e+09	3.78198e+06
btuF_2		Vitamin B12-binding protein	0	365	10	32	0	8060453400503778	0	47858.4	1.55061e+09	3.78198e+06
ybjG		Putative undecaprenyl-diphosphatase YbjG	0	365	10	32	0	8060453400503778	0	47858.4	1.55061e+09	3.78198e+06
fruB		Multiphosphoryl transfer protein	0	365	10	32	0	8060453400503778	0	47858.4	1.55061e+09	3.78198e+06
hmuU_1		Hemin transport system permease protein HmuU	0	365	10	32	0	8060453400503778	0	47858.4	1.55061e+09	3.78198e+06
YP_002346312.1		hypothetical protein	0	365	10	32	0	8060453400503778	0	47858.4	1.55061e+09	3.78198e+06
rbsB_2		Ribose import binding protein RbsB	0	365	10	32	0	8060453400503778	0	47858.4	1.55061e+09	3.78198e+06
metI_1		D-methionine transport system permease protein MetI	0	365	10	32	0	8060453400503778	0	47858.4	1.55061e+09	3.78198e+06
deoR_1		Deoxyribose operon repressor	0	365	10	32	0	8060453400503778	0	47858.4	1.55061e+09	3.78198e+06
YP_002346353.1		hypothetical protein	0	364	10	33	0	8312342569269521	0	6236.09	2.02049e+09	4.04099e+06
aspT_1		Aspartate/alanine antiporter	0	364	10	33	0	8312342569269521	0	6236.09	2.02049e+09	4.04099e+06
metN_1		Methionine import ATP-binding protein MetN	0	364	10	33	0	8312342569269521	0	6236.09	2.02049e+09	4.04099e+06
mtr		Tryptophan-specific transport protein	0	364	10	33	0	8312342569269521	0	6236.09	2.02049e+09	4.04099e+06
xylB_1		Xylulose kinase	0	364	10	33	0	8312342569269521	0	6236.09	2.02049e+09	4.04099e+06
rppH_1		RNA pyrophosphohydrolase	0	364	10	33	0	8312342569269521	0	6236.09	2.02049e+09	4.04099e+06
group_1369	ydcV_1	Inner membrane ABC transporter permease protein YdcV	0	364	10	33	0	8312342569269521	0	6236.09	2.02049e+09	4.04099e+06
rlmC		23S rRNA (uracil(747)-C(5))-methyltransferase RlmC	0	364	10	33	0	8312342569269521	0	6236.09	2.02049e+09	4.04099e+06
grxA		Glutaredoxin 1	0	364	10	33	0	8312342569269521	0	6236.09	2.02049e+09	4.04099e+06
artJ_1		ABC transporter arginine-binding protein 1	0	363	10	34	0	8564231738035264	0	8070.24	2.61476e+09	5.12698e+06
group_1368	potH_1	Putrescine transport system permease protein PotH	0	362	10	35	0	8816120906801007	0	103760	3.36183e+09	6.34308e+06
group_2417		hypothetical protein	0	362	10	35	0	8816120906801007	0	103760	3.36183e+09	6.34308e+06
cat1		Succinyl-CoA:coenzyme A transferase	0	334	10	63	0	1.5869e+16	0	2.02085e+08	6.54755e+10	9.46325e+08
YP_002346894.2		hypothetical protein	0	334	10	63	0	1.5869e+16	0	2.02085e+08	6.54755e+10	9.46325e+08
mch		Mesaconyl-CoA hydratase	0	334	10	63	0	1.5869e+16	0	2.02085e+08	6.54755e+10	9.46325e+08
hcaR		Hca operon transcriptional activator HcaR	0	334	10	63	0	1.5869e+16	0	2.02085e+08	6.54755e+10	9.46325e+08
YP_002346893.1		hypothetical protein	0	334	10	63	0	1.5869e+16	0	2.02085e+08	6.54755e+10	9.46325e+08
YP_002346919.1		hypothetical protein	0	334	10	63	0	1.5869e+16	0	2.02085e+08	6.54755e+10	9.46325e+08
pchR		Regulatory protein PchR	0	334	10	63	0	1.5869e+16	0	2.02085e+08	6.54755e+10	9.46325e+08
bvgA		Virulence factors putative positive transcription regulator BvgA	0	334	10	63	0	1.5869e+16	0	2.02085e+08	6.54755e+10	9.46325e+08
group_179	htrE_4	Outer membrane usher protein HtrE	0	334	10	63	0	1.5869e+16	0	2.02085e+08	6.54755e+10	9.46325e+08
intA_1		Prophage integrase IntA	0	334	10	63	0	1.5869e+16	0	2.02085e+08	6.54755e+10	9.46325e+08
smf-1_2		Major fimbrial subunit SMF-1	0	334	10	63	0	1.5869e+16	0	2.02085e+08	6.54755e+10	9.46325e+08
dhbE		2,3-dihydroxybenzoate-AMP ligase	0	334	10	63	0	1.5869e+16	0	2.02085e+08	6.54755e+10	9.46325e+08
irtA		Iron import ATP-binding/permease protein IrtA	0	334	10	63	0	1.5869e+16	0	2.02085e+08	6.54755e+10	9.46325e+08
pikAV_1		Thioesterase PikA5	0	333	10	64	0	1.61209e+16	0	2.3366e+08	7.5706e+10	9.46325e+08
irp3		hypothetical protein	0	333	10	64	0	1.61209e+16	0	2.3366e+08	7.5706e+10	9.46325e+08
group_1776		hypothetical protein	0	333	10	64	0	1.61209e+16	0	2.3366e+08	7.5706e+10	9.46325e+08
group_2493		hypothetical protein	0	333	10	64	0	1.61209e+16	0	2.3366e+08	7.5706e+10	9.46325e+08
yadV_3		putative fimbrial chaperone YadV	0	333	10	64	0	1.61209e+16	0	2.3366e+08	7.5706e+10	9.46325e+08
YP_002346892.1		hypothetical protein	0	333	10	64	0	1.61209e+16	0	2.3366e+08	7.5706e+10	9.46325e+08
group_2494		hypothetical protein	0	333	10	64	0	1.61209e+16	0	2.3366e+08	7.5706e+10	9.46325e+08
YP_002346910.1		hypothetical protein	0	333	10	64	0	1.61209e+16	0	2.3366e+08	7.5706e+10	9.46325e+08
mcl1		L-malyl-CoA/beta-methylmalyl-CoA lyase	0	333	10	64	0	1.61209e+16	0	2.3366e+08	7.5706e+10	9.46325e+08
group_2437		hypothetical protein	0	333	10	64	0	1.61209e+16	0	2.3366e+08	7.5706e+10	9.46325e+08
fyuA_1		Pesticin receptor	0	333	10	64	0	1.61209e+16	0	2.3366e+08	7.5706e+10	9.46325e+08
yehC		putative fimbrial chaperone YehC	0	333	10	64	0	1.61209e+16	0	2.3366e+08	7.5706e+10	9.46325e+08
group_178	msbA_3	Putative multidrug export ATP-binding/permease protein	0	333	10	64	0	1.61209e+16	0	2.3366e+08	7.5706e+10	9.46325e+08
angR_1		Anguibactin system regulator	0	333	10	64	0	1.61209e+16	0	2.3366e+08	7.5706e+10	9.46325e+08
bvgS_1		Virulence sensor protein BvgS	0	332	10	65	0	163727959697733	0	2.69608e+08	8.73531e+10	9.67196e+07
irp8		hypothetical protein	0	332	10	65	0	163727959697733	0	2.69608e+08	8.73531e+10	9.67196e+07
naiP		Putative niacin/nicotinamide transporter NaiP	0	332	10	65	0	163727959697733	0	2.69608e+08	8.73531e+10	9.67196e+07
ppsE		Phthiocerol synthesis polyketide synthase type I PpsE	0	332	10	65	0	163727959697733	0	2.69608e+08	8.73531e+10	9.67196e+07
nqrE_2		Na(+)-translocating NADH-quinone reductase subunit E	0	332	10	65	0	163727959697733	0	2.69608e+08	8.73531e+10	9.67196e+07
mbtI_1		Salicylate synthase	0	332	10	65	0	163727959697733	0	2.69608e+08	8.73531e+10	9.67196e+07
pgaC		Poly-beta-1,6-N-acetyl-D-glucosamine synthase	0	331	10	66	0	1.66247e+16	0	3.10458e+08	1.00588e+16	9.67196e+07
phoH		PhoH-like protein	0	331	10	66	0	1.66247e+16	0	3.10458e+08	1.00588e+16	9.67196e+07
ansP2		L-asparagine permease 2	0	331	10	66	0	1.66247e+16	0	3.10458e+08	1.00588e+16	9.67196e+07
bvgS_2		Virulence sensor protein BvgS	0	331	10	66	0	1.66247e+16	0	3.10458e+08	1.00588e+16	9.67196e+07
YP_002346939.1		putative peptidase	0	331	10	66	0	1.66247e+16	0	3.10458e+08	1.00588e+16	9.67196e+07
pgaB		Poly-beta-1,6-N-acetyl-D-glucosamine N-deacetylase	0	331	10	66	0	1.66247e+16	0	3.10458e+08	1.00588e+16	9.67196e+07
ulaR		Glycerol-3-phosphate regulon repressor	0	331	10	66	0	1.66247e+16	0	3.10458e+08	1.00588e+16	9.67196e+07
YP_002346922.1		4-sulfomuconolactone hydrolase	0	331	10	66	0	1.66247e+16	0	3.10458e+08	1.00588e+16	9.67196e+07
astE		Succinylglutamate desuccinylase	0	331	10	66	0	1.66247e+16	0	3.10458e+08	1.00588e+16	9.67196e+07
astD		N-succinylglutamate 5-semialdehyde dehydrogenase	0	331	10	66	0	1.66247e+16	0	3.10458e+08	1.00588e+16	9.67196e+07
YP_002346937.1		hypothetical protein	0	331	10	66	0	1.66247e+16	0	3.10458e+08	1.00588e+16	9.67196e+07
tpd		34 kDa membrane antigen	0	331	10	66	0	1.66247e+16	0	3.10458e+08	1.00588e+16	9.67196e+07
qacA		Antiseptic resistance protein	0	331	10	66	0	1.66247e+16	0	3.10458e+08	1.00588e+16	9.67196e+07
YP_002346945.1		hypothetical protein	0	331	10	66	0	1.66247e+16	0	3.10458e+08	1.00588e+16	9.67196e+07
macB_3		Macrolide export ATP-binding/permease protein MacB	0	331	10	66	0	1.66247e+16	0	3.10458e+08	1.00588e+16	9.67196e+07
cmpR_2		HTH-type transcriptional activator CmpR	0	331	10	66	0	1.66247e+16	0	3.10458e+08	1.00588e+16	9.67196e+07
astC		Succinylornithine transaminase	0	331	10	66	0	1.66247e+16	0	3.10458e+08	1.00588e+16	9.67196e+07
astA		Arginine N-succinyltransferase	0	331	10	66	0	1.66247e+16	0	3.10458e+08	1.00588e+16	9.67196e+07
astB		N-succinylarginine dihydrolase	0	330	10	67	0	1.68766e+16	0	3.56795e+07	1.15602e+16	1.02302e+10
tehB		putative S-adenosyl-L-methionine-dependent methyltransferase TehB	0	330	10	67	0	1.68766e+16	0	3.56795e+07	1.15602e+16	1.02302e+10
resA		Thiol-disulfide oxidoreductase ResA	0	330	10	67	0	1.68766e+16	0	3.56795e+07	1.15602e+16	1.02302e+10
YP_002346932.1		hypothetical protein	0	330	10	67	0	1.68766e+16	0	3.56795e+07	1.15602e+16	1.02302e+10
efeU_2		Ferrous iron permease EfeU	0	330	10	67	0	1.68766e+16	0	3.56795e+07	1.15602e+16	1.02302e+10
pgaA		Poly-beta-1,6-N-acetyl-D-glucosamine export protein	0	330	10	67	0	1.68766e+16	0	3.56795e+07	1.15602e+16	1.02302e+10
glsA1		Glutaminase 1	0	330	10	67	0	1.68766e+16	0	3.56795e+07	1.15602e+16	1.02302e+10
narX		Nitrate/nitrite sensor protein NarX	0	330	10	67	0	1.68766e+16	0	3.56795e+07	1.15602e+16	1.02302e+10
lysN_2		2-aminoadipate transaminase	0	330	10	67	0	1.68766e+16	0	3.56795e+07	1.15602e+16	1.02302e+10
group_737		hypothetical protein	0	329	10	68	0	1712846347607053	0	4.09265e+07	132601820763612	1.12374e+10
lysN_1		2-aminoadipate transaminase	0	329	10	68	0	1712846347607053	0	4.09265e+07	132601820763612	1.12374e+10
ydaF_1		Putative ribosomal N-acetyltransferase YdaF	0	329	10	68	0	1712846347607053	0	4.09265e+07	132601820763612	1.12374e+10
macB_4		Macrolide export ATP-binding/permease protein MacB	0	329	10	68	0	1712846347607053	0	4.09265e+07	132601820763612	1.12374e+10
group_918	macB_3	Macrolide export ATP-binding/permease protein MacB	0	329	10	68	0	1712846347607053	0	4.09265e+07	132601820763612	1.12374e+10
pgaD		Biofilm PGA synthesis protein PgaD	0	328	10	69	0	1738035264483627	0	4.68579e+08	1.51819e+16	1.27579e+10

## Sheet: CladoG_25_03_2022_1841 results
Gene	Non-unique Gene name	Annotation	Number_pos_present_in	Number_neg_present_in	Number_pos_not_present_in	Number_neg_not_present_in	Sensitivity	Specificity	Odds_ratio	Naive_p	Bonferroni_p	Benjamini_H_p
cat1		Succinyl-CoA:coenzyme A transferase	0	334	66	7	0	2.05279e+16	0	1.37164e-52	4.44411e-50	3.70343e-50
YP_002346894.2		hypothetical protein	0	334	66	7	0	2.05279e+16	0	1.37164e-52	4.44411e-50	3.70343e-50
mch		Mesaconyl-CoA hydratase	0	334	66	7	0	2.05279e+16	0	1.37164e-52	4.44411e-50	3.70343e-50
hcaR		Hca operon transcriptional activator HcaR	0	334	66	7	0	2.05279e+16	0	1.37164e-52	4.44411e-50	3.70343e-50
YP_002346893.1		hypothetical protein	0	334	66	7	0	2.05279e+16	0	1.37164e-52	4.44411e-50	3.70343e-50
YP_002346919.1		hypothetical protein	0	334	66	7	0	2.05279e+16	0	1.37164e-52	4.44411e-50	3.70343e-50
pchR		Regulatory protein PchR	0	334	66	7	0	2.05279e+16	0	1.37164e-52	4.44411e-50	3.70343e-50
bvgA		Virulence factors putative positive transcription regulator BvgA	0	334	66	7	0	2.05279e+16	0	1.37164e-52	4.44411e-50	3.70343e-50
intA_1		Prophage integrase IntA	0	334	66	7	0	2.05279e+16	0	1.37164e-52	4.44411e-50	3.70343e-50
smf-1_2		Major fimbrial subunit SMF-1	0	334	66	7	0	2.05279e+16	0	1.37164e-52	4.44411e-50	3.70343e-50
dhbE		2,3-dihydroxybenzoate-AMP ligase	0	334	66	7	0	2.05279e+16	0	1.37164e-52	4.44411e-50	3.70343e-50
irtA		Iron import ATP-binding/permease protein IrtA	0	334	66	7	0	2.05279e+16	0	1.37164e-52	4.44411e-50	3.70343e-50
pikAV_1		Thioesterase PikA5	0	333	66	8	0	2346041055718475	0	1.26877e-51	4.1108e-50	1.58108e-49
irp3		hypothetical protein	0	333	66	8	0	2346041055718475	0	1.26877e-51	4.1108e-50	1.58108e-49
group_1776		hypothetical protein	0	333	66	8	0	2346041055718475	0	1.26877e-51	4.1108e-50	1.58108e-49
group_2493		hypothetical protein	0	333	66	8	0	2346041055718475	0	1.26877e-51	4.1108e-50	1.58108e-49
yadV_3		putative fimbrial chaperone YadV	0	333	66	8	0	2346041055718475	0	1.26877e-51	4.1108e-50	1.58108e-49
YP_002346892.1		hypothetical protein	0	333	66	8	0	2346041055718475	0	1.26877e-51	4.1108e-50	1.58108e-49
group_2494		hypothetical protein	0	333	66	8	0	2346041055718475	0	1.26877e-51	4.1108e-50	1.58108e-49
YP_002346910.1		hypothetical protein	0	333	66	8	0	2346041055718475	0	1.26877e-51	4.1108e-50	1.58108e-49
mcl1		L-malyl-CoA/beta-methylmalyl-CoA lyase	0	333	66	8	0	2346041055718475	0	1.26877e-51	4.1108e-50	1.58108e-49
group_2437		hypothetical protein	0	333	66	8	0	2346041055718475	0	1.26877e-51	4.1108e-50	1.58108e-49
fyuA_1		Pesticin receptor	0	333	66	8	0	2346041055718475	0	1.26877e-51	4.1108e-50	1.58108e-49
yehC		putative fimbrial chaperone YehC	0	333	66	8	0	2346041055718475	0	1.26877e-51	4.1108e-50	1.58108e-49
group_178	msbA_3	Putative multidrug export ATP-binding/permease protein	0	333	66	8	0	2346041055718475	0	1.26877e-51	4.1108e-50	1.58108e-49
angR_1		Anguibactin system regulator	0	333	66	8	0	2346041055718475	0	1.26877e-51	4.1108e-50	1.58108e-49
bvgS_1		Virulence sensor protein BvgS	0	332	66	9	0	2.6393e+16	0	1.05731e-50	3.42567e-47	1.10505e-48
irp8		hypothetical protein	0	332	66	9	0	2.6393e+16	0	1.05731e-50	3.42567e-47	1.10505e-48
naiP		Putative niacin/nicotinamide transporter NaiP	0	332	66	9	0	2.6393e+16	0	1.05731e-50	3.42567e-47	1.10505e-48
ppsE		Phthiocerol synthesis polyketide synthase type I PpsE	0	332	66	9	0	2.6393e+16	0	1.05731e-50	3.42567e-47	1.10505e-48
mbtI_1		Salicylate synthase	0	332	66	9	0	2.6393e+16	0	1.05731e-50	3.42567e-47	1.10505e-48
pgaC		Poly-beta-1,6-N-acetyl-D-glucosamine synthase	0	331	66	10	0	2932551319648094	0	8.03552e-51	2.60351e-47	5.31328e-49
phoH		PhoH-like protein	0	331	66	10	0	2932551319648094	0	8.03552e-51	2.60351e-47	5.31328e-49
ansP2		L-asparagine permease 2	0	331	66	10	0	2932551319648094	0	8.03552e-51	2.60351e-47	5.31328e-49
bvgS_2		Virulence sensor protein BvgS	0	331	66	10	0	2932551319648094	0	8.03552e-51	2.60351e-47	5.31328e-49
YP_002346939.1		putative peptidase	0	331	66	10	0	2932551319648094	0	8.03552e-51	2.60351e-47	5.31328e-49
pgaB		Poly-beta-1,6-N-acetyl-D-glucosamine N-deacetylase	0	331	66	10	0	2932551319648094	0	8.03552e-51	2.60351e-47	5.31328e-49
ulaR		Glycerol-3-phosphate regulon repressor	0	331	66	10	0	2932551319648094	0	8.03552e-51	2.60351e-47	5.31328e-49
YP_002346922.1		4-sulfomuconolactone hydrolase	0	331	66	10	0	2932551319648094	0	8.03552e-51	2.60351e-47	5.31328e-49
astE		Succinylglutamate desuccinylase	0	331	66	10	0	2932551319648094	0	8.03552e-51	2.60351e-47	5.31328e-49
astD		N-succinylglutamate 5-semialdehyde dehydrogenase	0	331	66	10	0	2932551319648094	0	8.03552e-51	2.60351e-47	5.31328e-49
YP_002346937.1		hypothetical protein	0	331	66	10	0	2932551319648094	0	8.03552e-51	2.60351e-47	5.31328e-49
tpd		34 kDa membrane antigen	0	331	66	10	0	2932551319648094	0	8.03552e-51	2.60351e-47	5.31328e-49
qacA		Antiseptic resistance protein	0	331	66	10	0	2932551319648094	0	8.03552e-51	2.60351e-47	5.31328e-49
YP_002346945.1		hypothetical protein	0	331	66	10	0	2932551319648094	0	8.03552e-51	2.60351e-47	5.31328e-49
macB_3		Macrolide export ATP-binding/permease protein MacB	0	331	66	10	0	2932551319648094	0	8.03552e-51	2.60351e-47	5.31328e-49
cmpR_2		HTH-type transcriptional activator CmpR	0	331	66	10	0	2932551319648094	0	8.03552e-51	2.60351e-47	5.31328e-49
astC		Succinylornithine transaminase	0	331	66	10	0	2932551319648094	0	8.03552e-51	2.60351e-47	5.31328e-49
astA		Arginine N-succinyltransferase	0	331	66	10	0	2932551319648094	0	8.03552e-51	2.60351e-47	5.31328e-49
group_179	htrE_4	Outer membrane usher protein HtrE	1	333	65	8	1.51515e+16	2346041055718475	3696003696003696	3.78092e-49	1.22502e-46	2.45004e-48
astB		N-succinylarginine dihydrolase	0	330	66	11	0	3225806451612903	0	5.62486e-49	1.82246e-45	3.08891e-47
tehB		putative S-adenosyl-L-methionine-dependent methyltransferase TehB	0	330	66	11	0	3225806451612903	0	5.62486e-49	1.82246e-45	3.08891e-47
resA		Thiol-disulfide oxidoreductase ResA	0	330	66	11	0	3225806451612903	0	5.62486e-49	1.82246e-45	3.08891e-47
YP_002346932.1		hypothetical protein	0	330	66	11	0	3225806451612903	0	5.62486e-49	1.82246e-45	3.08891e-47
efeU_2		Ferrous iron permease EfeU	0	330	66	11	0	3225806451612903	0	5.62486e-49	1.82246e-45	3.08891e-47
pgaA		Poly-beta-1,6-N-acetyl-D-glucosamine export protein	0	330	66	11	0	3225806451612903	0	5.62486e-49	1.82246e-45	3.08891e-47
glsA1		Glutaminase 1	0	330	66	11	0	3225806451612903	0	5.62486e-49	1.82246e-45	3.08891e-47
narX		Nitrate/nitrite sensor protein NarX	0	330	66	11	0	3225806451612903	0	5.62486e-49	1.82246e-45	3.08891e-47
lysN_2		2-aminoadipate transaminase	0	330	66	11	0	3225806451612903	0	5.62486e-49	1.82246e-45	3.08891e-47
group_737		hypothetical protein	0	329	66	12	0	3519061583577713	0	3.65616e-49	1.1846e-44	1.85093e-47
lysN_1		2-aminoadipate transaminase	0	329	66	12	0	3519061583577713	0	3.65616e-49	1.1846e-44	1.85093e-47
ydaF_1		Putative ribosomal N-acetyltransferase YdaF	0	329	66	12	0	3519061583577713	0	3.65616e-49	1.1846e-44	1.85093e-47
macB_4		Macrolide export ATP-binding/permease protein MacB	0	329	66	12	0	3519061583577713	0	3.65616e-49	1.1846e-44	1.85093e-47
group_918	macB_3	Macrolide export ATP-binding/permease protein MacB	0	329	66	12	0	3519061583577713	0	3.65616e-49	1.1846e-44	1.85093e-47
pgaD		Biofilm PGA synthesis protein PgaD	0	328	66	13	0	3812316715542522	0	2.22182e-47	7.1987e-45	1.10749e-46
nqrE_2		Na(+)-translocating NADH-quinone reductase subunit E	1	331	65	10	1.51515e+16	2932551319648094	4.64792e+16	2.31782e-47	7.50975e-46	1.13784e-45
group_2461		hypothetical protein	16	247	50	94	2.42424e+16	2756598240469208	1.21781e+16	2623.3	849949	126858

[truncated: 8 more sheets: CladoF_25_03_2022_1841 results, CladoE_25_03_2022_1841 results, CladoD_25_03_2022_1841 results, CladoC_25_03_2022_1841 results, CladoB_25_03_2022_1841 results, CladoA_25_03_2022_1841 results, result_VFDB_Updated, Ids_virulência]
