# Supplementary material for: Genomic Analysis of Yersinia pestis Strains from Brazil: Search for Virulence Factors and Association with Epidemiological Data
Source: Pathogens. 2023 Jul 28;12(8):991. doi: 10.3390/pathogens12080991 (PMC10459997; doi:10.3390/pathogens12080991)
Supplement: Supplementary file 1 [file pathogens-12-00991-s001.zip › Table S5.xlsx]

## Sheet: data_summary
Organism Scientific Name	Organism Common Name	Organism Qualifier	Taxonomy id	Assembly Name	Assembly Accession	Source	Annotation	Level	Contig N50	Size	Submission Date	Gene Count	BioProject	BioSample
Yersinia pestis KIM10+		strain: KIM10+	187410	ASM664v1	GCF_000006645.1	RefSeq	NCBI Prokaryotic Genome Annotation Pipeline (PGAP)	Complete Genome	4600755	4701745	2002-07-29	4242	PRJNA288	SAMN02604093
Yersinia pestis biovar Microtus str. 91001		strain: 91001	229193	ASM788v1	GCF_000007885.1	RefSeq	NCBI Prokaryotic Genome Annotation Pipeline (PGAP)	Complete Genome	4595065	4803217	2004-03-15	4365	PRJNA10638	SAMN02602970
Yersinia pestis CO92		strain: CO92	214092	ASM906v1	GCF_000009065.1	RefSeq	NCBI Prokaryotic Genome Annotation Pipeline (PGAP)	Complete Genome	4653728	4829855	2003-05-06	4401	PRJNA34	SAMEA1705942
Yersinia pestis Nepal516		strain: Nepal516	377628	ASM1380v1	GCF_000013805.1	RefSeq	NCBI Prokaryotic Genome Annotation Pipeline (PGAP)	Complete Genome	4534590	4646286	2006-06-09	4209	PRJNA16646	SAMN02598370
Yersinia pestis Antiqua		strain: Antiqua	360102	ASM1382v1	GCF_000013825.1	RefSeq	NCBI Prokaryotic Genome Annotation Pipeline (PGAP)	Complete Genome	4702289	4879836	2006-06-09	4462	PRJNA16645	SAMN02598369
Yersinia pestis Pestoides F		strain: Pestoides F	386656	ASM1644v1	GCF_000016445.1	RefSeq	NCBI Prokaryotic Genome Annotation Pipeline (PGAP)	Complete Genome	4517345	4725862	2007-04-13	4310	PRJNA16700	SAMN02598373
Yersinia pestis Angola		strain: Angola	349746	ASM1880v1	GCF_000018805.1	RefSeq	NCBI Prokaryotic Genome Annotation Pipeline (PGAP)	Complete Genome	4504254	4687014	2007-12-12	4319	PRJNA16067	SAMN02604042
Yersinia pestis D106004		strain: D106004	637382	ASM2280v1	GCF_000022805.1	RefSeq	NCBI Prokaryotic Genome Annotation Pipeline (PGAP)	Complete Genome	4640720	4812922	2009-11-04	4378	PRJNA36507	SAMN02603871
Yersinia pestis Z176003		strain: Z176003	637386	ASM2284v1	GCF_000022845.1	RefSeq	NCBI Prokaryotic Genome Annotation Pipeline (PGAP)	Complete Genome	4553586	4725788	2010-04-08	4325	PRJNA36547	SAMN02603873
Yersinia pestis biovar Medievalis str. Harbin 35		strain: Harbin 35	547048	ASM18672v1	GCF_000186725.1	RefSeq	NCBI Prokaryotic Genome Annotation Pipeline (PGAP)	Complete Genome	4532063	4709501	2011-01-25	4306	PRJNA30505	SAMN02603222
Yersinia pestis A1122		strain: A1122	1035377	ASM22297v1	GCF_000222975.1	RefSeq	NCBI Prokaryotic Genome Annotation Pipeline (PGAP)	Complete Genome	4553770	4658411	2011-08-05	4226	PRJNA67155	SAMN02603531
Yersinia pestis EV NIIEG		strain: EV NIIEG	1455696	ASM59053v2	GCF_000590535.2	RefSeq	NCBI Prokaryotic Genome Annotation Pipeline (PGAP)	Complete Genome	4553687	4553687	2020-12-21	4135	PRJNA234351	SAMN02598688
Yersinia pestis		strain: PBM19	632	ASM83423v1	GCF_000834235.1	RefSeq	NCBI Prokaryotic Genome Annotation Pipeline (PGAP)	Complete Genome	4685423	4861517	2015-02-09	4452	PRJNA240104	SAMN03074081
Yersinia pestis		strain: Harbin35	632	ASM83427v1	GCF_000834275.1	RefSeq	NCBI Prokaryotic Genome Annotation Pipeline (PGAP)	Complete Genome	4531804	4709246	2015-02-09	4289	PRJNA240100	SAMN02769655
Yersinia pestis Pestoides F		strain: Pestoides F	386656	ASM83431v1	GCF_000834315.1	RefSeq	NCBI Prokaryotic Genome Annotation Pipeline (PGAP)	Complete Genome	4519828	4728318	2015-02-09	4309	PRJNA239345	SAMN03121016
Yersinia pestis		strain: Shasta	632	ASM83433v1	GCF_000834335.1	RefSeq	NCBI Prokaryotic Genome Annotation Pipeline (PGAP)	Complete Genome	4659530	4835409	2015-02-09	4410	PRJNA239341	SAMN03120838
Yersinia pestis		strain: El Dorado	632	ASM83449v1	GCF_000834495.1	RefSeq	NCBI Prokaryotic Genome Annotation Pipeline (PGAP)	Complete Genome	4662886	4838262	2015-02-09	4413	PRJNA240085	SAMN03145064
Yersinia pestis A1122		strain: A1122	1035377	ASM83475v1	GCF_000834755.1	RefSeq	NCBI Prokaryotic Genome Annotation Pipeline (PGAP)	Complete Genome	4569625	4674565	2015-02-09	4254	PRJNA240102	SAMN03074123
Yersinia pestis		strain: Dodson	632	ASM83477v1	GCF_000834775.1	RefSeq	NCBI Prokaryotic Genome Annotation Pipeline (PGAP)	Complete Genome	4654228	4777968	2015-02-09	4352	PRJNA240106	SAMN03161124
Yersinia pestis Antiqua		strain: Antiqua	360102	ASM83482v1	GCF_000834825.1	RefSeq	NCBI Prokaryotic Genome Annotation Pipeline (PGAP)	Complete Genome	4708024	4884396	2015-02-09	4474	PRJNA240103	SAMN03174669
Yersinia pestis Angola		strain: Angola	349746	ASM83484v1	GCF_000834845.1	RefSeq	NCBI Prokaryotic Genome Annotation Pipeline (PGAP)	Complete Genome	4501786	4674610	2015-02-09	4312	PRJNA240101	SAMN03177051
Yersinia pestis		strain: Nicholisk 41	632	ASM83488v1	GCF_000834885.1	RefSeq	NCBI Prokaryotic Genome Annotation Pipeline (PGAP)	Complete Genome	4523033	4700481	2015-02-09	4283	PRJNA240108	SAMN03216612
Yersinia pestis str. Pestoides B		strain: Pestoides B	748678	ASM83492v1	GCF_000834925.1	RefSeq	NCBI Prokaryotic Genome Annotation Pipeline (PGAP)	Complete Genome	4607660	4794427	2015-02-09	4336	PRJNA240105	SAMN03218157
Yersinia pestis Pestoides G		strain: Pestoides G	649716	ASM83498v1	GCF_000834985.1	RefSeq	NCBI Prokaryotic Genome Annotation Pipeline (PGAP)	Complete Genome	4529728	4738142	2015-02-09	4321	PRJNA240082	SAMN03202985
Yersinia pestis 1412		strain: 1412	1345703	ASM118869v1	GCF_001188695.1	RefSeq	NCBI Prokaryotic Genome Annotation Pipeline (PGAP)	Complete Genome	4524943	4733482	2015-07-30	4319	PRJNA208250	SAMN03782999
Yersinia pestis 1522		strain: 1522	1345705	ASM118871v1	GCF_001188715.1	RefSeq	NCBI Prokaryotic Genome Annotation Pipeline (PGAP)	Complete Genome	4530125	4738644	2015-07-30	4323	PRJNA208252	SAMN03783057
Yersinia pestis 8787		strain: 8787	1345708	ASM118875v1	GCF_001188755.1	RefSeq	NCBI Prokaryotic Genome Annotation Pipeline (PGAP)	Complete Genome	4467447	4675987	2015-07-30	4265	PRJNA208258	SAMN03943569
Yersinia pestis 3770		strain: 3770	1345707	ASM118877v1	GCF_001188775.1	RefSeq	NCBI Prokaryotic Genome Annotation Pipeline (PGAP)	Complete Genome	4523206	4735667	2015-07-30	4318	PRJNA208257	SAMN03943654
Yersinia pestis 3067		strain: 3067	1345706	ASM118879v1	GCF_001188795.1	RefSeq	NCBI Prokaryotic Genome Annotation Pipeline (PGAP)	Complete Genome	4526841	4736090	2015-07-30	4326	PRJNA208254	SAMN03943655
Yersinia pestis 2944		strain: 2944	1345702	ASM118881v1	GCF_001188815.1	RefSeq	NCBI Prokaryotic Genome Annotation Pipeline (PGAP)	Complete Genome	4491639	4672740	2015-07-30	4268	PRJNA208249	SAMN03941711
Yersinia pestis 1413		strain: 1413	1345704	ASM118893v1	GCF_001188935.1	RefSeq	NCBI Prokaryotic Genome Annotation Pipeline (PGAP)	Complete Genome	4528383	4736923	2015-07-30	4322	PRJNA208251	SAMN03783058
Yersinia pestis CO92		strain: CO92	214092	ASM129341v1	GCF_001293415.1	RefSeq	NCBI Prokaryotic Genome Annotation Pipeline (PGAP)	Complete Genome	4556337	4722852	2015-02-09	4321	PRJNA235224	SAMN03160774
Yersinia pestis		strain: Cadman	632	ASM169359v1	GCF_001693595.1	RefSeq	NCBI Prokaryotic Genome Annotation Pipeline (PGAP)	Complete Genome	4602429	4778555	2016-07-26	4387	PRJNA326509	SAMN05282282
Yersinia pestis		strain: FDAARGOS_603	632	ASM379820v1	GCF_003798205.1	RefSeq	NCBI Prokaryotic Genome Annotation Pipeline (PGAP)	Complete Genome	4636496	4929654	2018-11-20	4502	PRJNA231221	SAMN10228583
Yersinia pestis		strain: FDAARGOS_601	632	ASM379822v1	GCF_003798225.1	RefSeq	NCBI Prokaryotic Genome Annotation Pipeline (PGAP)	Complete Genome	4708493	4930959	2018-11-20	4506	PRJNA231221	SAMN10228581
Yersinia pestis		strain: FDAARGOS_602	632	ASM379834v1	GCF_003798345.1	RefSeq	NCBI Prokaryotic Genome Annotation Pipeline (PGAP)	Complete Genome	4607325	4784489	2018-11-20	4328	PRJNA231221	SAMN10228582
Yersinia pestis		strain: SCPM-O-B-6899 (231)	632	ASM929592v1	GCF_009295925.1	RefSeq	NCBI Prokaryotic Genome Annotation Pipeline (PGAP)	Complete Genome	4625829	4806721	2019-10-24	4376	PRJNA269675	SAMN12991205
Yersinia pestis		strain: SCPM-O-DNA-18 (I-3113)	632	ASM929594v1	GCF_009295945.1	RefSeq	NCBI Prokaryotic Genome Annotation Pipeline (PGAP)	Complete Genome	4546217	4759144	2019-10-24	4355	PRJNA269675	SAMN12991206
Yersinia pestis		strain: SCPM-O-B-5935 (I-1996)	632	ASM929596v1	GCF_009295965.1	RefSeq	NCBI Prokaryotic Genome Annotation Pipeline (PGAP)	Complete Genome	4629837	4807288	2019-10-24	4366	PRJNA269675	SAMN12991208
Yersinia pestis subsp. pestis bv. Medievalis		strain: SCPM-O-B-6530	1234662	ASM929598v1	GCF_009295985.1	RefSeq	NCBI Prokaryotic Genome Annotation Pipeline (PGAP)	Complete Genome	4596548	4783760	2019-10-24	4362	PRJNA269675	SAMN07176224
Yersinia pestis		strain: SCPM-O-B-6291 (C-25)	632	ASM929600v1	GCF_009296005.1	RefSeq	NCBI Prokaryotic Genome Annotation Pipeline (PGAP)	Complete Genome	4503487	4614086	2019-10-24	4184	PRJNA269675	SAMN12991209
Yersinia pestis		strain: SCPM-O-B-5942 (I-2638)	632	ASM936319v1	GCF_009363195.1	RefSeq	NCBI Prokaryotic Genome Annotation Pipeline (PGAP)	Complete Genome	4635506	4848320	2019-10-27	4415	PRJNA269675	SAMN12991207
Yersinia pestis		strain: 14D	632	ASM1515961v2	GCF_015159615.2	RefSeq	NCBI Prokaryotic Genome Annotation Pipeline (PGAP)	Complete Genome	4601712	4601712	2021-04-27	4140	PRJNA669044	SAMN16431992
Yersinia pestis		strain: S19960127	632	ASM1519065v1	GCF_015190655.1	RefSeq	NCBI Prokaryotic Genome Annotation Pipeline (PGAP)	Complete Genome	4639390	4852443	2020-11-02	4423	PRJNA577233	SAMN13021983
Yersinia pestis		strain: C-781	632	ASM1533608v1	GCF_015336085.1	RefSeq	NCBI Prokaryotic Genome Annotation Pipeline (PGAP)	Complete Genome	4604910	4604910	2020-11-10	4130	PRJNA673664	SAMN16619712
Yersinia pestis		strain: M2029	632	ASM1533626v1	GCF_015336265.1	RefSeq	NCBI Prokaryotic Genome Annotation Pipeline (PGAP)	Complete Genome	4644349	4644349	2020-11-10	4163	PRJNA673664	SAMN16619718
Yersinia pestis		strain: I-1252	632	ASM1533646v1	GCF_015336465.1	RefSeq	NCBI Prokaryotic Genome Annotation Pipeline (PGAP)	Complete Genome	4616538	4616538	2020-11-10	4139	PRJNA673664	SAMN16619721
Yersinia pestis		strain: M2086	632	ASM1533669v1	GCF_015336695.1	RefSeq	NCBI Prokaryotic Genome Annotation Pipeline (PGAP)	Complete Genome	4617857	4617857	2020-11-10	4150	PRJNA673664	SAMN16619723
Yersinia pestis		strain: M-1974	632	ASM1533686v1	GCF_015336865.1	RefSeq	NCBI Prokaryotic Genome Annotation Pipeline (PGAP)	Complete Genome	4612708	4612708	2020-11-10	4127	PRJNA673664	SAMN16619719
Yersinia pestis		strain: C-792	632	ASM1533708v2	GCF_015337085.2	RefSeq	NCBI Prokaryotic Genome Annotation Pipeline (PGAP)	Complete Genome	4481542	4481542	2021-04-27	4046	PRJNA673664	SAMN16619714
Yersinia pestis		strain: C-783	632	ASM1533728v1	GCF_015337285.1	RefSeq	NCBI Prokaryotic Genome Annotation Pipeline (PGAP)	Complete Genome	4555347	4555347	2020-11-10	4111	PRJNA673664	SAMN16619713
Yersinia pestis		strain: KM 567	632	ASM1533744v1	GCF_015337445.1	RefSeq	NCBI Prokaryotic Genome Annotation Pipeline (PGAP)	Complete Genome	4499502	4499502	2020-11-10	4071	PRJNA673664	SAMN16619715
Yersinia pestis		strain: M-1482	632	ASM1533764v1	GCF_015337645.1	RefSeq	NCBI Prokaryotic Genome Annotation Pipeline (PGAP)	Complete Genome	4610990	4610990	2020-11-10	4137	PRJNA673664	SAMN16619716
Yersinia pestis		strain: M-1770	632	ASM1533782v2	GCF_015337825.2	RefSeq	NCBI Prokaryotic Genome Annotation Pipeline (PGAP)	Complete Genome	4612530	4612530	2021-04-27	4152	PRJNA673664	SAMN16619717
Yersinia pestis		strain: M2085	632	ASM1533804v2	GCF_015338045.2	RefSeq	NCBI Prokaryotic Genome Annotation Pipeline (PGAP)	Complete Genome	4636545	4636545	2021-04-27	4163	PRJNA673664	SAMN16619720
Yersinia pestis		strain: C-830	632	ASM1533820v1	GCF_015338205.1	RefSeq	NCBI Prokaryotic Genome Annotation Pipeline (PGAP)	Complete Genome	4501826	4501826	2020-11-10	4061	PRJNA673664	SAMN16619722
Yersinia pestis		strain: R	632	ASM2449837v1	GCF_024498375.1	RefSeq	NCBI Prokaryotic Genome Annotation Pipeline (PGAP)	Complete Genome	4648824	4848095	2022-08-01	4418	PRJNA766482	SAMN21848823
Yersinia pestis		strain: 94	632	ASM2449839v1	GCF_024498395.1	RefSeq	NCBI Prokaryotic Genome Annotation Pipeline (PGAP)	Complete Genome	4647610	4834935	2022-08-01	4394	PRJNA766481	SAMN21848822
Yersinia pestis		strain: 20	632	ASM2449841v1	GCF_024498415.1	RefSeq	NCBI Prokaryotic Genome Annotation Pipeline (PGAP)	Complete Genome	4636015	4804290	2022-08-01	4378	PRJNA766484	SAMN21848824
Yersinia pestis EV76-CN		strain: EV76-CN	665028	ASM2475868v1	GCF_024758685.1	RefSeq	NCBI Prokaryotic Genome Annotation Pipeline (PGAP)	Complete Genome	4553685	4792816	2022-08-29	4392	PRJNA830668	SAMN27736294
